# Supplementary material for: Genomic and Phenotypic Divergence in Wild Barley Driven by Microgeographic Adaptation
Source: Adv Sci (Weinh). 2020 Nov 13;7(24):2000709. doi: 10.1002/advs.202000709 (PMC7740101; doi:10.1002/advs.202000709)
Supplement: Supplementary file 2 — Supplemental Table 1 [file ADVS-7-2000709-s002.xlsx]

## Sheet: Table S1
Table S1. Summary and mapping statistics of the re-sequencing 33 wild barley genotypes.
Sample	Raw Base(bp)	Clean Base(bp)	Clean Rate(%)	Q20(%)	Q30(%)	GC Content(%)	depth	mapping_ratio(%)
Basalt1	31079787000	31078659900	99.9964	97.55	94.35	44.01	6.42946	0.9934
Basalt2	30078507300	30049990200	99.9052	96.48	92.67	44.025	6.21665	0.994
Basalt3	32958184800	32925650700	99.9013	96.98	93.575	44.19	6.81156	0.9942
Basalt4	32834447100	32803376400	99.9054	96.39	92.49	44.265	6.78626	0.991
Basalt5	25498127700	25475134800	99.9098	96.1	91.97	44.275	5.27022	0.9915
Basalt6	31332468900	31302841500	99.9054	96.365	92.46	44.215	6.47584	0.9928
Basalt7	30803522100	30773883900	99.9038	96.455	92.62	44.28	6.36641	0.9915
Basalt8	40770231600	40730068500	99.9015	97.14	93.875	44.38	8.42611	0.9955
Basalt9	28688522700	28661344500	99.9053	96.205	92.175	44.065	5.92937	0.9936
Basalt10	26736080100	26711433600	99.9078	96.11	91.945	44.12	5.52598	0.9941
Basalt11	25799506800	25767025200	99.8741	96.995	93.965	44.255	5.3306	0.9932
Basalt12	31377945900	31348019100	99.9046	96.55	92.785	44.635	6.48518	0.9719
Basalt13	37029894600	36990694800	99.8941	97.095	94.195	44.725	7.65252	0.9891
Basalt14	36002526900	35964248700	99.8937	97.01	93.93	44.61	7.44017	0.9861
Basalt15	35331913200	35293214700	99.8905	97.41	94.72	44.605	7.30135	0.9879
Basalt16	35674287000	35627721900	99.8695	97.69	95.215	44.23	7.37055	0.9914
Basalt17	36045333000	36007905600	99.8962	97.305	94.52	44.605	7.44921	0.9827
Basalt18	33679429500	33647238000	99.9044	96.56	92.79	43.94	6.96084	0.9943
Chalk1	29027917200	28997310300	99.8946	96.515	93.085	44.425	5.99888	0.9807
Chalk2	39545608500	39502832700	99.8918	97.31	94.5	44.51	8.17223	0.9932
Chalk3	34708213800	34671047700	99.8929	96.9	93.725	44.44	7.17264	0.9922
Chalk4	29829173400	29798553900	99.8974	96.83	93.54	44.275	6.16463	0.9945
Chalk5	31772057700	31738623600	99.8948	96.645	93.255	44.675	6.56599	0.9839
Chalk6	26962365900	26934481800	99.8966	96.305	92.68	44.46	5.57212	0.989
Chalk7	36916911000	36877086000	99.8921	97.335	94.57	44.87	7.62902	0.9636
Chalk8	40529898600	40476021300	99.8671	97.725	95.3	44.425	8.37356	0.9944
Chalk9	44194098900	44134194300	99.8645	97.98	95.775	44.895	9.13035	0.9754
Chalk10	43151920800	43094013600	99.8658	97.795	95.445	44.455	8.91516	0.9947
Chalk11	35084886000	35040293400	99.8729	97.43	94.785	44.455	7.24903	0.9904
Chalk12	29027940300	28991674800	99.8751	96.65	93.39	43.975	5.99771	0.9808
Chalk13	33135274200	33093468000	99.8738	97.16	94.215	44.475	6.84628	0.995
Chalk14	32809133700	32767859100	99.8742	96.895	93.785	44.055	6.77892	0.9945
Chalk15	38525731500	38484535800	99.8931	97.055	94.03	44.575	7.96156	0.9852

## Sheet: Table S2
Table S2. Distribution of Indels within various genomic regions.
Variants type	INDEL count	Percent
Total number	1868705	1
Downstream	121092	0.0648
Exon	14046	0.00751644
Intergenic	1352316	0.723665
Intron	221229	0.118386
Splice_site_acceptor	368	0.000196928
Splice_site_donor	332	0.000177663
Splice_site_region	4829	0.00258414
Transcript	664	0.000355326
Upstream	104629	0.0559901
UTR_3_prime	31931	0.0170872
UTR_5_prime	17269	0.00924116

## Sheet: Table S3
Table S3. Genes under selected regions and GO and KEGG enrichment analysis.
Gene	Local	Annotation	Cellular Component	Molecular Function	Biological Process	KEGG Pathway
HORVU2Hr1G064550	chr2H:438520695-438531919	Aspartate carbamoyltransferase		GO:0016740//transferase activity;GO:0016741//transferase activity, transferring one-carbon groups;GO:0016743//carboxyl- or carbamoyltransferase activity;GO:0043177//organic acid binding;GO:0031406//carboxylic acid binding;GO:0016597//amino acid binding;GO:0004070//aspartate carbamoyltransferase activity;GO:0003824//catalytic activity;	GO:1901576//organic substance biosynthetic process;GO:0071704//organic substance metabolic process;GO:0046112//nucleobase biosynthetic process;GO:0019752//carboxylic acid metabolic process;GO:1901360//organic cyclic compound metabolic process;GO:0055086//nucleobase-containing small molecule metabolic process;GO:1901362//organic cyclic compound biosynthetic process;GO:0006206//pyrimidine nucleobas…	KEGG PATHWAY//Pyrimidine metabolism;KEGG PATHWAY//Alanine, aspartate and glutamate metabolism;
HORVU2Hr1G064590	chr2H:438618104-438621961	26S proteasome non-ATPase regulatory subunit 11 homolog		GO:0003674//molecular_function;GO:0005488//binding;GO:0005515//protein binding;		KEGG PATHWAY//Proteasome;
HORVU2Hr1G064610	chr2H:438788415-438788993	tobamovirus multiplication 1
HORVU3Hr1G036650	chr3H:207487650-207489925	Chromosome 3B, genomic scaffold, cultivar Chinese Spring
HORVU3Hr1G036820	chr3H:207904490-207906033	Peroxidase superfamily protein		GO:0016684//oxidoreductase activity, acting on peroxide as acceptor;GO:0016209//antioxidant activity;GO:0004601//peroxidase activity;	GO:0006950//response to stress;GO:0006979//response to oxidative stress;	KEGG PATHWAY//Phenylpropanoid biosynthesis;KEGG PATHWAY//Biosynthesis of secondary metabolites;
HORVU3Hr1G036840	chr3H:208146417-208146617	Ribosomal protein-like
HORVU3Hr1G037030	chr3H:209705434-209707313	Chromosome 3B, genomic scaffold, cultivar Chinese Spring
HORVU3Hr1G037040	chr3H:209708379-209712895	unknown protein; BEST Arabidopsis thaliana protein match is: unknown protein .
HORVU3Hr1G037050	chr3H:209725356-209728271	Sec14p-like phosphatidylinositol transfer family protein			GO:0051234//establishment of localization;GO:0006810//transport;GO:0051179//localization;
HORVU3Hr1G037170	chr3H:210520434-210522756	thylakoid ATP/ADP carrier
HORVU3Hr1G037450	chr3H:212797245-212798441	RING/U-box superfamily protein		GO:0008270//zinc ion binding;
HORVU3Hr1G037470	chr3H:212826546-212834869	Lupus La protein homolog			GO:0006396//RNA processing;
HORVU3Hr1G037600	chr3H:213937482-213943616	respiratory burst oxidase homologue D				KEGG PATHWAY//MAPK signaling pathway - plant;KEGG PATHWAY//Plant-pathogen interaction;
HORVU3Hr1G037630	chr3H:214380450-214383440	Phenazine biosynthesis PhzC/PhzF protein
HORVU3Hr1G037650	chr3H:214394967-214395434	DNA-directed RNA polymerase subunit beta
HORVU3Hr1G037950	chr3H:216763229-216763351	D111/G-patch domain-containing protein
HORVU3Hr1G038050	chr3H:218852394-218872887	DNA gyrase subunit B		GO:0140097//catalytic activity, acting on DNA;GO:0003916//DNA topoisomerase activity;GO:0003918//DNA topoisomerase type II (double strand cut, ATP-hydrolyzing) activity;GO:0008094//DNA-dependent ATPase activity;GO:0016853//isomerase activity;GO:0016887//ATPase activity;	GO:0006259//DNA metabolic process;GO:0006265//DNA topological change;GO:0071103//DNA conformation change;
HORVU3Hr1G038070	chr3H:219129712-219130985	Protein of unknown function, DUF617
HORVU3Hr1G038250	chr3H:220390930-220392216	phosphate transporter 4;3			GO:0055085//transmembrane transport;
HORVU3Hr1G038300	chr3H:220849638-220849859	Folic acid and derivative biosynthetic process
HORVU3Hr1G038350	chr3H:221285686-221288746	Mitochondrial import inner membrane translocase subunit Tim17/Tim22/Tim23 family protein
HORVU3Hr1G038360	chr3H:221289077-221294341	Glutamine--tRNA ligase		GO:0140101//catalytic activity, acting on a tRNA;GO:0004812//aminoacyl-tRNA ligase activity;GO:0004818//glutamate-tRNA ligase activity;GO:0016874//ligase activity;GO:0016875//ligase activity, forming carbon-oxygen bonds;	GO:0006418//tRNA aminoacylation for protein translation;GO:0006424//glutamyl-tRNA aminoacylation;GO:0043038//amino acid activation;GO:0043039//tRNA aminoacylation;GO:0034660//ncRNA metabolic process;GO:0006399//tRNA metabolic process;	KEGG PATHWAY//Porphyrin and chlorophyll metabolism;KEGG PATHWAY//Aminoacyl-tRNA biosynthesis;
HORVU3Hr1G038420	chr3H:221848913-221851389	BSD domain-containing protein
HORVU3Hr1G038480	chr3H:222342512-222344515	early nodulin-like protein 5
HORVU3Hr1G038490	chr3H:222343565-222346909	Chromosome 3B, genomic scaffold, cultivar Chinese Spring
HORVU3Hr1G038710	chr3H:224889956-224890675	GDP-L-fucose synthase 1				KEGG PATHWAY//Fructose and mannose metabolism;
HORVU3Hr1G038800	chr3H:226131521-226132828	L-ascorbate oxidase-like protein
HORVU3Hr1G038810	chr3H:226163217-226163876	undescribed protein
HORVU3Hr1G038820	chr3H:226300482-226301717	unknown function
HORVU3Hr1G038830	chr3H:226356734-226364526	Argonaute family protein
HORVU3Hr1G038850	chr3H:226383068-226389468	Pentatricopeptide repeat-containing protein
HORVU3Hr1G038870	chr3H:226693549-226698173	Ribonuclease I
HORVU3Hr1G039050	chr3H:229303877-229305482	Chromosome 3B, genomic scaffold, cultivar Chinese Spring
HORVU3Hr1G039070	chr3H:229602315-229605754	Chromosome 3B, genomic scaffold, cultivar Chinese Spring
HORVU3Hr1G039080	chr3H:230150903-230151121	Eukaryotic translation initiation factor 3 subunit C
HORVU3Hr1G039170	chr3H:230947068-230947430	UDP-glucuronic acid decarboxylase 1
HORVU3Hr1G039190	chr3H:231181190-231181486	undescribed protein
HORVU3Hr1G039200	chr3H:231184853-231186395	Pyruvate kinase family protein		GO:0004743//pyruvate kinase activity;GO:0031420//alkali metal ion binding;GO:0030955//potassium ion binding;	GO:0006163//purine nucleotide metabolic process;GO:0032787//monocarboxylic acid metabolic process;GO:0006165//nucleoside diphosphate phosphorylation;GO:0009259//ribonucleotide metabolic process;GO:1901135//carbohydrate derivative metabolic process;GO:0006753//nucleoside phosphate metabolic process;GO:0006757//ATP generation from ADP;GO:0016052//carbohydrate catabolic process;GO:0019637//organopho…	KEGG PATHWAY//Glycolysis / Gluconeogenesis;KEGG PATHWAY//Pyruvate metabolism;KEGG PATHWAY//Biosynthesis of amino acids;
HORVU3Hr1G039210	chr3H:231186998-231187722	RING/U-box superfamily protein
HORVU3Hr1G039220	chr3H:231377447-231384751	RING/U-box superfamily protein
HORVU3Hr1G039230	chr3H:231379567-231384772	Pyruvate kinase family protein
HORVU3Hr1G039240	chr3H:231388264-231388560	undescribed protein
HORVU3Hr1G039290	chr3H:232036783-232037771	Exocyst complex component 7
HORVU3Hr1G039300	chr3H:232041942-232042884	undescribed protein
HORVU3Hr1G039400	chr3H:232458750-232466565	Glucosidase 2 subunit beta
HORVU3Hr1G039470	chr3H:233009516-233010004	Mitochondrial ATP synthase subunit G protein
HORVU3Hr1G039480	chr3H:233011244-233012321	arginine/serine-rich splicing factor 35
HORVU3Hr1G039500	chr3H:233580657-233584711	WRKY family transcription factor
HORVU3Hr1G039540	chr3H:233988385-234000599	Phospholipid-transporting ATPase 1	GO:0016021//integral component of membrane;GO:0031224//intrinsic component of membrane;	GO:0140303//intramembrane lipid transporter activity;GO:0140326//ATPase-coupled intramembrane lipid transporter activity;GO:0005319//lipid transporter activity;GO:0000287//magnesium ion binding;	GO:0015914//phospholipid transport;GO:0010876//lipid localization;GO:0006820//anion transport;GO:0006869//lipid transport;GO:0015711//organic anion transport;GO:0015748//organophosphate ester transport;
HORVU3Hr1G039560	chr3H:234452170-234453857	Dihydrolipoyllysine-residue acetyltransferase component of pyruvate dehydrogenase complex		GO:0016746//transferase activity, transferring acyl groups;
HORVU3Hr1G039610	chr3H:235359531-235360131	LRR receptor-like serine/threonine-protein kinase EFR
HORVU3Hr1G039630	chr3H:236115152-236115307	Phosphoethanolamine N-methyltransferase				KEGG PATHWAY//Glycerophospholipid metabolism;
HORVU3Hr1G039660	chr3H:236256890-236260116	Chaperone protein dnaJ 72
HORVU3Hr1G039680	chr3H:236508938-236509936	GRAM domain-containing protein / ABA-responsive protein-related
HORVU3Hr1G039700	chr3H:236672507-236673803	Chaperone protein DnaJ 1
HORVU3Hr1G039740	chr3H:236858232-236859523	GDSL esterase/lipase
HORVU3Hr1G039750	chr3H:236859648-236861982	undescribed protein
HORVU3Hr1G039760	chr3H:236991561-237011287	Lipase class 3-related protein			GO:0006629//lipid metabolic process;
HORVU3Hr1G039880	chr3H:237994241-237998885	Chaperone protein dnaJ 3		GO:0008234//cysteine-type peptidase activity;
HORVU3Hr1G039900	chr3H:238025673-238027139	Protein S-acyltransferase 8
HORVU3Hr1G039980	chr3H:239240311-239247098	COP9 signalosome complex subunit 2
HORVU3Hr1G040200	chr3H:240476903-240477073	Chlorophyll synthase, chloroplastic
HORVU3Hr1G040210	chr3H:240478042-240478212	Chlorophyll synthase, chloroplastic
HORVU3Hr1G040230	chr3H:241474823-241478661	nodulin MtN21 /EamA-like transporter family protein
HORVU3Hr1G040310	chr3H:242518971-242524533	AP-1 complex subunit gamma-2	GO:0016020//membrane;GO:0030117//membrane coat;GO:0005575//cellular_component;GO:0110165//cellular anatomical entity;GO:0048475//coated membrane;GO:0032991//protein-containing complex;GO:0005737//cytoplasm;GO:0098796//membrane protein complex;GO:0005622//intracellular;		GO:0071702//organic substance transport;GO:0071705//nitrogen compound transport;GO:0051234//establishment of localization;GO:0070727//cellular macromolecule localization;GO:0045184//establishment of protein localization;GO:0006810//transport;GO:0015031//protein transport;GO:0006886//intracellular protein transport;GO:0009987//cellular process;GO:0033036//macromolecule localization;GO:0034613//cel…
HORVU3Hr1G040350	chr3H:244048158-244054328	Coatomer, beta subunit	GO:0098588//bounding membrane of organelle;GO:0005794//Golgi apparatus;GO:0005798//Golgi-associated vesicle;GO:0030120//vesicle coat;GO:0097708//intracellular vesicle;GO:0030126//COPI vesicle coat;GO:0031410//cytoplasmic vesicle;GO:0030135//coated vesicle;GO:0030137//COPI-coated vesicle;GO:0030659//cytoplasmic vesicle membrane;GO:0030660//Golgi-associated vesicle membrane;GO:0030662//coated vesic…	GO:0005198//structural molecule activity;
HORVU3Hr1G040360	chr3H:244136880-244329261	ATP-citrate synthase subunit 1		GO:0046912//transferase activity, transferring acyl groups, acyl groups converted into alkyl on transfer;		KEGG PATHWAY//Citrate cycle (TCA cycle);
HORVU3Hr1G040400	chr3H:244246920-244248034	Clathrin assembly protein
HORVU3Hr1G040410	chr3H:245038947-245039441	Protein kinase superfamily protein
HORVU3Hr1G040420	chr3H:245083263-245086810	CCR4-NOT transcription complex subunit 3				KEGG PATHWAY//RNA degradation;
HORVU3Hr1G040520	chr3H:245865398-245865670	unknown function
HORVU3Hr1G040580	chr3H:246957330-246967525	Serine/threonine-protein kinase-like protein CCR4
HORVU3Hr1G040590	chr3H:247038181-247038579	undescribed protein
HORVU3Hr1G040640	chr3H:247384119-247400346	alkaline/neutral invertase		GO:0033926//glycopeptide alpha-N-acetylgalactosaminidase activity;GO:0140103//catalytic activity, acting on a glycoprotein;
HORVU3Hr1G040740	chr3H:250478368-250479987	ATP synthase
HORVU3Hr1G040750	chr3H:250479887-250480261	undescribed protein
HORVU3Hr1G040840	chr3H:252302075-252303270	Cytochrome b	GO:1990204//oxidoreductase complex;GO:0070069//cytochrome complex;GO:0045275//respiratory chain complex III;GO:0098803//respiratory chain complex;		GO:0042773//ATP synthesis coupled electron transport;GO:0042775//mitochondrial ATP synthesis coupled electron transport;GO:0006119//oxidative phosphorylation;GO:0006122//mitochondrial electron transport, ubiquinol to cytochrome c;
HORVU3Hr1G040850	chr3H:252304039-252304761	NADH-ubiquinone oxidoreductase chain 6		GO:0016651//oxidoreductase activity, acting on NAD(P)H;GO:0016655//oxidoreductase activity, acting on NAD(P)H, quinone or similar compound as acceptor;GO:0003954//NADH dehydrogenase activity;GO:0008137//NADH dehydrogenase (ubiquinone) activity;GO:0050136//NADH dehydrogenase (quinone) activity;
HORVU3Hr1G040880	chr3H:252841132-252845845	F-box family protein
HORVU3Hr1G040900	chr3H:253029655-253029825	Chlorophyll synthase, chloroplastic
HORVU3Hr1G040980	chr3H:254122060-254122607	Eukaryotic translation initiation factor 6-2		GO:0043021//ribonucleoprotein complex binding;GO:0043022//ribosome binding;	GO:0022613//ribonucleoprotein complex biogenesis;GO:0070925//organelle assembly;GO:0042254//ribosome biogenesis;GO:0042255//ribosome assembly;GO:0042256//mature ribosome assembly;	KEGG PATHWAY//Ribosome biogenesis in eukaryotes;
HORVU3Hr1G040990	chr3H:254456729-254460078	Cyclin family protein
HORVU3Hr1G041030	chr3H:254833576-254843549	RING/U-box superfamily protein
HORVU3Hr1G041070	chr3H:254867486-254869970	Glucan 1,3-beta-glucosidase		GO:0060090//molecular adaptor activity;GO:0003779//actin binding;GO:0051015//actin filament binding;GO:0044877//protein-containing complex binding;GO:0008092//cytoskeletal protein binding;GO:0030674//protein-macromolecule adaptor activity;
HORVU3Hr1G041090	chr3H:254873191-254873373	undescribed protein
HORVU3Hr1G041110	chr3H:254875122-254875377	undescribed protein
HORVU3Hr1G041130	chr3H:255682411-255682931	HXXXD-type acyl-transferase family protein		GO:0016747//transferase activity, transferring acyl groups other than amino-acyl groups;
HORVU3Hr1G041290	chr3H:256439317-256439505	unknown function
HORVU3Hr1G041310	chr3H:256451145-256451333	unknown function
HORVU3Hr1G041330	chr3H:256567114-256567311	unknown function
HORVU3Hr1G041370	chr3H:256572048-256572721	unknown function
HORVU3Hr1G041400	chr3H:256897860-256902569	calreticulin 3	GO:0005783//endoplasmic reticulum;GO:0012505//endomembrane system;	GO:0043167//ion binding;GO:0043169//cation binding;GO:0046872//metal ion binding;GO:0005509//calcium ion binding;GO:0051082//unfolded protein binding;	GO:0006457//protein folding;
HORVU3Hr1G041430	chr3H:256959596-256961836	Leucine-rich repeat protein kinase family protein
HORVU3Hr1G041440	chr3H:258119749-258122998	2-oxoglutarate (2OG) and Fe(II)-dependent oxygenase superfamily protein
HORVU3Hr1G041520	chr3H:259759601-259761294	CRT (chloroquine-resistance transporter)-like transporter 3
HORVU3Hr1G041760	chr3H:260881997-260886285	Translocase of chloroplast 132, chloroplastic
HORVU3Hr1G041810	chr3H:261010851-261012998	receptor-like protein kinase 1
HORVU3Hr1G041820	chr3H:261022818-261027266	Protein kinase superfamily protein				KEGG PATHWAY//Plant-pathogen interaction;
HORVU3Hr1G041900	chr3H:263724833-263746145	CRS2-associated factor 1, chloroplastic
HORVU3Hr1G042050	chr3H:265282655-265283201	unknown function
HORVU3Hr1G042060	chr3H:265284253-265284438	DNA helicase				KEGG PATHWAY//DNA replication;
HORVU3Hr1G042110	chr3H:266681520-266682064	4-hydroxy-4-methyl-2-oxoglutarate aldolase
HORVU3Hr1G042140	chr3H:267285544-267287108	fimbrin 1
HORVU3Hr1G042280	chr3H:267761280-267761524	GpC			GO:0019058//viral life cycle;GO:0019068//virion assembly;GO:0019072//viral genome packaging;GO:0019073//viral DNA genome packaging;GO:0016032//viral process;GO:0044403//symbiotic process;GO:0044419//interspecies interaction between organisms;
HORVU3Hr1G042320	chr3H:268791663-268793569	Nucleotide/sugar transporter family protein
HORVU3Hr1G042500	chr3H:269929074-269963305	Chaperone protein dnaJ 15
HORVU3Hr1G042520	chr3H:269956827-269957219	NAM-like protein
HORVU3Hr1G042540	chr3H:270264421-270269573	callose synthase 1	GO:1902494//catalytic complex;GO:0071944//cell periphery;GO:0000148//1,3-beta-D-glucan synthase complex;GO:1990234//transferase complex;GO:0098797//plasma membrane protein complex;GO:0005886//plasma membrane;	GO:0008194//UDP-glycosyltransferase activity;GO:0003843//1,3-beta-D-glucan synthase activity;GO:0016758//transferase activity, transferring hexosyl groups;GO:0035251//UDP-glucosyltransferase activity;GO:0046527//glucosyltransferase activity;	GO:0044042//glucan metabolic process;GO:0009250//glucan biosynthetic process;GO:0051273//beta-glucan metabolic process;GO:0051274//beta-glucan biosynthetic process;GO:0044262//cellular carbohydrate metabolic process;GO:0044264//cellular polysaccharide metabolic process;GO:0000271//polysaccharide biosynthetic process;GO:0034637//cellular carbohydrate biosynthetic process;GO:0005976//polysaccharide…
HORVU3Hr1G042670	chr3H:271430306-271430785	B3 domain-containing protein
HORVU3Hr1G042680	chr3H:271527298-271548842	dentin sialophosphoprotein-related .
HORVU3Hr1G042690	chr3H:271539663-271539896	unknown function
HORVU3Hr1G042770	chr3H:271760987-271770138	phosphate transporter 4;1
HORVU3Hr1G042790	chr3H:272679678-272687030	transcription factor-related				KEGG PATHWAY//Plant hormone signal transduction;
HORVU3Hr1G042830	chr3H:272789096-272794379	bZIP transcription factor family protein
HORVU3Hr1G042840	chr3H:272797256-272797650	Ras-related protein RABA1f
HORVU3Hr1G042890	chr3H:273462159-273470731	ERI1 exoribonuclease 2
HORVU3Hr1G042920	chr3H:274853182-274873441	Protein of unknown function (DUF630 and DUF632)
HORVU3Hr1G042930	chr3H:274863962-274864676	unknown function
HORVU3Hr1G042970	chr3H:275846137-275847984	Pectin lyase-like superfamily protein		GO:0004650//polygalacturonase activity;GO:0003674//molecular_function;GO:0003824//catalytic activity;GO:0016787//hydrolase activity;GO:0016798//hydrolase activity, acting on glycosyl bonds;GO:0004553//hydrolase activity, hydrolyzing O-glycosyl compounds;	GO:0071704//organic substance metabolic process;GO:0044238//primary metabolic process;GO:0005975//carbohydrate metabolic process;GO:0008150//biological_process;GO:0008152//metabolic process;	KEGG PATHWAY//Pentose and glucuronate interconversions;
HORVU3Hr1G043090	chr3H:277520731-277522865	undescribed protein
HORVU3Hr1G043110	chr3H:277969767-277969961	unknown function
HORVU3Hr1G043140	chr3H:277973584-277973792	unknown function
HORVU3Hr1G043160	chr3H:278255566-278256576	Thylakoid lumenal 16.5 kDa protein, chloroplastic
HORVU3Hr1G043210	chr3H:278497665-278497889	undescribed protein
HORVU3Hr1G043250	chr3H:278884489-278886376	undescribed protein
HORVU3Hr1G043300	chr3H:279060631-279068693	zinc induced facilitator-like 2
HORVU3Hr1G043310	chr3H:279070931-279073081	Peptide transporter PTR1
HORVU3Hr1G043320	chr3H:279073459-279074960	L-ascorbate oxidase-like protein
HORVU3Hr1G043350	chr3H:279470600-279470770	Carboxypeptidase O
HORVU3Hr1G043380	chr3H:279755874-279759438	Mitochondrial uncoupling protein 1			GO:0006839//mitochondrial transport;
HORVU3Hr1G043390	chr3H:280115703-280144231	Carbohydrate-binding-like fold
HORVU3Hr1G043530	chr3H:280711035-280766850	Tetratricopeptide repeat protein 5
HORVU3Hr1G043560	chr3H:280759112-280759255	2,3-bisphosphoglycerate-independent phosphoglycerate mutase
HORVU3Hr1G043640	chr3H:281858746-281880828	LisH domain and HEAT repeat-containing protein KIAA1468 homolog
HORVU3Hr1G043660	chr3H:281876545-281878355	Ribosomal protein-like
HORVU3Hr1G043730	chr3H:282624697-282648436	unknown protein; Has 36 Blast hits to 36 proteins in 15 species: Archae - 0; Bacteria - 0; Metazoa - 3; Fungi - 0; Plants - 33; Viruses - 0; Other Eukaryotes - 0 (source: NCBI BLink).
HORVU3Hr1G043800	chr3H:283265910-283328168	Mitochondrial substrate carrier family protein
HORVU3Hr1G043860	chr3H:284373433-284373923	undescribed protein
HORVU3Hr1G043870	chr3H:284475828-284476251	Glucose-6-phosphate isomerase		GO:0004347//glucose-6-phosphate isomerase activity;GO:0016853//isomerase activity;GO:0016860//intramolecular oxidoreductase activity;GO:0016861//intramolecular oxidoreductase activity, interconverting aldoses and ketoses;	GO:0016051//carbohydrate biosynthetic process;GO:0044283//small molecule biosynthetic process;GO:0046364//monosaccharide biosynthetic process;GO:0005996//monosaccharide metabolic process;GO:0006006//glucose metabolic process;GO:0019318//hexose metabolic process;GO:0019319//hexose biosynthetic process;GO:0006094//gluconeogenesis;	KEGG PATHWAY//Pentose phosphate pathway;KEGG PATHWAY//Starch and sucrose metabolism;
HORVU3Hr1G044100	chr3H:285086431-285086703	Helicase-like protein
HORVU3Hr1G044110	chr3H:285087072-285087364	unknown function
HORVU3Hr1G044130	chr3H:285090425-285090820	unknown function
HORVU3Hr1G044140	chr3H:285091352-285091738	unknown function
HORVU3Hr1G044150	chr3H:285100619-285101715	TRICHOME BIREFRINGENCE-LIKE 41
HORVU3Hr1G044170	chr3H:285097341-285097716	Ulp1 protease family, C-terminal catalytic domain containing protein
HORVU3Hr1G044380	chr3H:285997567-286000925	Actin-related protein 2/3 complex subunit 4	GO:0015629//actin cytoskeleton;GO:0005856//cytoskeleton;GO:0005885//Arp2/3 protein complex;		GO:0034314//Arp2/3 complex-mediated actin nucleation;GO:0032271//regulation of protein polymerization;GO:0032273//positive regulation of protein polymerization;GO:0044087//regulation of cellular component biogenesis;GO:0044089//positive regulation of cellular component biogenesis;GO:0051258//protein polymerization;GO:0031334//positive regulation of protein-containing complex assembly;GO:0030832//…
HORVU3Hr1G044440	chr3H:286334375-286351670	Protein of unknown function (DUF789)
HORVU3Hr1G044530	chr3H:286946652-286996888	ATP-dependent Clp protease proteolytic subunit 1		GO:0008236//serine-type peptidase activity;GO:0004252//serine-type endopeptidase activity;GO:0017171//serine hydrolase activity;GO:0016825//hydrolase activity, acting on acid phosphorus-nitrogen bonds;
HORVU3Hr1G044550	chr3H:287839757-287852891	serine/threonine protein phosphatase 2A
HORVU3Hr1G044780	chr3H:290701943-290705697	Protein transport protein SEC23-1	GO:0030127//COPII vesicle coat;GO:0030133//transport vesicle;GO:0030134//COPII-coated ER to Golgi transport vesicle;GO:0030658//transport vesicle membrane;GO:0012507//ER to Golgi transport vesicle membrane;		GO:0048193//Golgi vesicle transport;GO:0006888//endoplasmic reticulum to Golgi vesicle-mediated transport;
HORVU3Hr1G044920	chr3H:292536276-292536507	Ribonucleoside-diphosphate reductase			GO:0006260//DNA replication;GO:0055114//oxidation-reduction process;	KEGG PATHWAY//Purine metabolism;KEGG PATHWAY//Pyrimidine metabolism;KEGG PATHWAY//Glutathione metabolism;
HORVU3Hr1G044970	chr3H:292710879-292711486	NADH-ubiquinone oxidoreductase chain 6
HORVU3Hr1G044980	chr3H:292831289-292832010	Cytochrome C assembly protein		GO:0015232//heme transmembrane transporter activity;	GO:0015886//heme transport;GO:0000041//transition metal ion transport;GO:0044085//cellular component biogenesis;GO:0022607//cellular component assembly;GO:0017004//cytochrome complex assembly;GO:1901678//iron coordination entity transport;GO:0006826//iron ion transport;GO:0034622//cellular protein-containing complex assembly;GO:0065003//protein-containing complex assembly;
HORVU3Hr1G045010	chr3H:293451644-293451910	hypothetical protein chrM:190104-190553 REVERSE
HORVU3Hr1G045020	chr3H:293591031-293591926	NADH-ubiquinone oxidoreductase chain 5
HORVU3Hr1G045030	chr3H:293702975-293703475	undescribed protein
HORVU3Hr1G045040	chr3H:293721515-293722706	Cytochrome b			GO:0015980//energy derivation by oxidation of organic compounds;GO:0045333//cellular respiration;GO:0022904//respiratory electron transport chain;
HORVU3Hr1G045070	chr3H:293744621-293744998	NADH-quinone oxidoreductase chain 12
HORVU3Hr1G045080	chr3H:293787118-293788450	ATP synthase subunit a
HORVU3Hr1G045150	chr3H:294750254-294756977	ADP-ribosylation factor 3
HORVU3Hr1G045410	chr3H:298534266-298552028	2-oxoglutarate (2OG) and Fe(II)-dependent oxygenase superfamily protein		GO:0030246//carbohydrate binding;GO:0043177//organic acid binding;GO:0031406//carboxylic acid binding;GO:0031418//L-ascorbic acid binding;GO:0019842//vitamin binding;GO:0048029//monosaccharide binding;
HORVU3Hr1G045480	chr3H:299420821-299471911	dehydroquinate dehydratase, putative / shikimate dehydrogenase, putative		GO:0004764//shikimate 3-dehydrogenase (NADP+) activity;GO:0016614//oxidoreductase activity, acting on CH-OH group of donors;GO:0016616//oxidoreductase activity, acting on the CH-OH group of donors, NAD or NADP as acceptor;GO:0003855//3-dehydroquinate dehydratase activity;GO:0016829//lyase activity;GO:0016835//carbon-oxygen lyase activity;GO:0016836//hydro-lyase activity;GO:0050661//NADP binding;	GO:1901615//organic hydroxy compound metabolic process;GO:0019632//shikimate metabolic process;	KEGG PATHWAY//Phenylalanine, tyrosine and tryptophan biosynthesis;
HORVU3Hr1G045490	chr3H:299446023-299455323	Phosphatidic acid phosphatase (PAP2) family protein				KEGG PATHWAY//N-Glycan biosynthesis;
HORVU3Hr1G045680	chr3H:300515555-300519300	gamma carbonic anhydrase 1
HORVU3Hr1G045750	chr3H:300482049-300483401	Carnitine operon protein CaiE
HORVU3Hr1G045810	chr3H:300539391-300539603	unknown function
HORVU3Hr1G045860	chr3H:301755509-301756112	Mannan endo-1,4-beta-mannosidase 6
HORVU3Hr1G045890	chr3H:302784731-302789641	evolutionarily conserved C-terminal region 7
HORVU3Hr1G045900	chr3H:303219666-303249904	bromo-adjacent homology (BAH) domain-containing protein		GO:0003682//chromatin binding;
HORVU3Hr1G046040	chr3H:304051856-304052597	Protein yippee-like
HORVU3Hr1G046180	chr3H:306942033-306969999	Protein FAM91A1
HORVU3Hr1G046190	chr3H:306948107-306948466	undescribed protein
HORVU3Hr1G046200	chr3H:306948536-306949210	unknown function
HORVU3Hr1G046280	chr3H:307953499-307971846	MORC family CW-type zinc finger protein 3
HORVU3Hr1G046320	chr3H:308563003-308563847	Dehydrogenase/reductase SDR family member 4				KEGG PATHWAY//Carotenoid biosynthesis;
HORVU3Hr1G046600	chr3H:312033552-312038433	Piezo-type mechanosensitive ion channel component
HORVU3Hr1G046630	chr3H:312046278-312047746	Myosin-J heavy chain
HORVU3Hr1G046680	chr3H:312174280-312179139	Chromosome 3B, genomic scaffold, cultivar Chinese Spring
HORVU3Hr1G046710	chr3H:312367308-312367550	unknown function
HORVU3Hr1G046720	chr3H:312508512-312509289	Nucleotide-sugar transporter family protein
HORVU3Hr1G046750	chr3H:312821928-312822203	undescribed protein
HORVU3Hr1G046780	chr3H:313220468-313223626	undescribed protein
HORVU3Hr1G046830	chr3H:313481469-313481713	Eukaryotic peptide chain release factor subunit 1				KEGG PATHWAY//mRNA surveillance pathway;
HORVU3Hr1G046860	chr3H:314183390-314185767	undescribed protein
HORVU3Hr1G046920	chr3H:314437793-314438917	Histidyl-tRNA synthetase
HORVU3Hr1G046960	chr3H:315673808-315674468	Vacuolar protein sorting-associated protein 55 homolog
HORVU3Hr1G046970	chr3H:315704291-315728138	Condensin complex subunit 2	GO:0000793//condensed chromosome;GO:0000796//condensin complex;		GO:0030261//chromosome condensation;GO:0000070//mitotic sister chromatid segregation;GO:0051276//chromosome organization;GO:0048285//organelle fission;GO:0006323//DNA packaging;GO:0140014//mitotic nuclear division;GO:0000280//nuclear division;GO:0000819//sister chromatid segregation;GO:0006996//organelle organization;GO:0022402//cell cycle process;GO:0007059//chromosome segregation;GO:0007076//mi…
HORVU3Hr1G047030	chr3H:316865980-316870702	Ferredoxin-thioredoxin reductase, catalytic chain		GO:0016730//oxidoreductase activity, acting on iron-sulfur proteins as donors;
HORVU3Hr1G047040	chr3H:317354301-317358244	Protein HASTY 1				KEGG PATHWAY//RNA transport;
HORVU3Hr1G047090	chr3H:318386814-318387721	Mitochondrial phosphate carrier protein 3, mitochondrial
HORVU3Hr1G047160	chr3H:319229451-319264381	protein kinase family protein / protein phosphatase 2C ( PP2C) family protein
HORVU3Hr1G047170	chr3H:319271855-319276121	Fatty acid desaturase 2
HORVU3Hr1G047180	chr3H:319541939-319544354	Chromosome 3B, genomic scaffold, cultivar Chinese Spring
HORVU3Hr1G047290	chr3H:321696484-321698294	myb domain protein 86
HORVU3Hr1G047320	chr3H:321716731-321718108	Peptide-N4-(N-acetyl-beta-glucosaminyl)asparagine amidase A protein
HORVU3Hr1G047370	chr3H:322365836-322366004	RRNA intron-encoded homing endonuclease
HORVU3Hr1G047510	chr3H:323644309-323646954	V-type proton ATPase subunit F	GO:0033178//proton-transporting two-sector ATPase complex, catalytic domain;GO:0033180//proton-transporting V-type ATPase, V1 domain;	GO:0042625//ATPase-coupled ion transmembrane transporter activity;GO:0044769//ATPase activity, coupled to transmembrane movement of ions, rotational mechanism;GO:0046961//proton-transporting ATPase activity, rotational mechanism;GO:0019829//ATPase-coupled cation transmembrane transporter activity;GO:0009678//pyrophosphate hydrolysis-driven proton transmembrane transporter activity;
HORVU3Hr1G047530	chr3H:324426423-324475195	transducin family protein / WD-40 repeat family protein
HORVU3Hr1G047540	chr3H:324440574-324440872	Myosin-J heavy chain
HORVU3Hr1G047690	chr3H:326284204-326285298	Protein of unknown function (DUF3511)
HORVU3Hr1G047780	chr3H:328252319-328252746	Major facilitator superfamily protein
HORVU3Hr1G047860	chr3H:328649609-328662510	unknown protein; BEST Arabidopsis thaliana protein match is: unknown protein .
HORVU3Hr1G047890	chr3H:328904373-328904627	unknown function
HORVU3Hr1G047900	chr3H:329186974-329188946	NAC domain containing protein 2
HORVU3Hr1G047980	chr3H:329253619-329259998	Mitochondrial ATP synthase
HORVU3Hr1G048000	chr3H:329280252-329280365	Long-chain-fatty-acid--CoA ligase 1
HORVU3Hr1G048170	chr3H:331158388-331158778	DNA mismatch repair protein MutL				KEGG PATHWAY//Mismatch repair;
HORVU3Hr1G048310	chr3H:332578608-332595447	PITH domain-containing protein 1
HORVU3Hr1G048340	chr3H:333545208-333550599	PHAX RNA-binding domain protein
HORVU3Hr1G048510	chr3H:335170700-335171281	General transcription factor 2-related zinc finger protein
HORVU3Hr1G048520	chr3H:335443989-335450401	Vacuolar-processing enzyme
HORVU3Hr1G048550	chr3H:335658218-335658939	IAA-amino acid hydrolase ILR1-like 1
HORVU3Hr1G048560	chr3H:335669263-335675230	IAA-amino acid hydrolase ILR1-like 1
HORVU3Hr1G048610	chr3H:336344421-336346891	Protein transport protein Sec61 subunit beta	GO:0030867//rough endoplasmic reticulum membrane;GO:0005784//Sec61 translocon complex;GO:0005789//endoplasmic reticulum membrane;GO:0005791//rough endoplasmic reticulum;GO:0042175//nuclear outer membrane-endoplasmic reticulum membrane network;GO:0071256//translocon complex;			KEGG PATHWAY//Protein export;
HORVU3Hr1G048630	chr3H:336504450-336505997	Protein of unknown function, DUF538
HORVU3Hr1G048770	chr3H:338004044-338006390	Transcription factor bHLH87
HORVU3Hr1G048780	chr3H:338427047-338427709	30S ribosomal protein S11, chloroplastic
HORVU3Hr1G048790	chr3H:338430030-338430278	ORF41g
HORVU3Hr1G048800	chr3H:338430295-338430792	50S ribosomal protein L2, chloroplastic	GO:0015934//large ribosomal subunit;GO:0005840//ribosome;GO:1990904//ribonucleoprotein complex;GO:0044391//ribosomal subunit;	GO:0003735//structural constituent of ribosome;
HORVU3Hr1G048810	chr3H:338430401-338430814	Chromosome 3B, genomic scaffold, cultivar Chinese Spring
HORVU3Hr1G048820	chr3H:338432206-338432703	Ribulose bisphosphate carboxylase large chain				KEGG PATHWAY//Carbon metabolism;KEGG PATHWAY//Glyoxylate and dicarboxylate metabolism;KEGG PATHWAY//Carbon fixation in photosynthetic organisms;KEGG PATHWAY//Biosynthesis of secondary metabolites;
HORVU3Hr1G048870	chr3H:339065300-339071205	Glutamate dehydrogenase			GO:0006520//cellular amino acid metabolic process;	KEGG PATHWAY//Arginine biosynthesis;KEGG PATHWAY//Nitrogen metabolism;KEGG PATHWAY//Alanine, aspartate and glutamate metabolism;
HORVU3Hr1G049030	chr3H:340937311-340938568	Cinnamyl alcohol dehydrogenase
HORVU3Hr1G049060	chr3H:341212621-341217255	Vacuolar cation/proton exchanger 1a		GO:0015368//calcium:cation antiporter activity;GO:0015369//calcium:proton antiporter activity;GO:0015491//cation:cation antiporter activity;GO:0015077//monovalent inorganic cation transmembrane transporter activity;GO:0015078//proton transmembrane transporter activity;GO:0015085//calcium ion transmembrane transporter activity;GO:0022804//active transmembrane transporter activity;GO:0072509//dival…	GO:0006816//calcium ion transport;GO:0070838//divalent metal ion transport;GO:0072511//divalent inorganic cation transport;
HORVU3Hr1G049070	chr3H:341283972-341287009	Class I glutamine amidotransferase-like superfamily protein
HORVU3Hr1G049100	chr3H:341773450-341774180	pentatricopeptide repeat 336
HORVU3Hr1G049110	chr3H:341774971-341775302	undescribed protein
HORVU3Hr1G049120	chr3H:341852156-341864197	Ubiquitin carboxyl-terminal hydrolase 7		GO:0008233//peptidase activity;GO:0008242//omega peptidase activity;GO:0101005//ubiquitinyl hydrolase activity;GO:0004843//thiol-dependent ubiquitin-specific protease activity;GO:0140096//catalytic activity, acting on a protein;	GO:1901575//organic substance catabolic process;GO:0019538//protein metabolic process;GO:0043632//modification-dependent macromolecule catabolic process;GO:0006807//nitrogen compound metabolic process;GO:0043170//macromolecule metabolic process;GO:0016579//protein deubiquitination;GO:0044237//cellular metabolic process;GO:0044248//cellular catabolic process;GO:0044257//cellular protein catabolic …
HORVU3Hr1G049130	chr3H:341864446-341866337	DNA repair protein rhp54
HORVU3Hr1G049190	chr3H:342491827-342492299	ABC transporter G family member 37
HORVU3Hr1G049210	chr3H:342564701-342583275	JmjC domain-containing protein 4
HORVU3Hr1G049220	chr3H:342765928-342768806	Oxysterol-binding protein-related protein 1C
HORVU3Hr1G049230	chr3H:343578399-343581636	Protein NRT1/ PTR FAMILY 8.4
HORVU3Hr1G049360	chr3H:345384179-345392711	Pentatricopeptide repeat-containing protein
HORVU3Hr1G049370	chr3H:345440294-345442163	Protein kinase superfamily protein
HORVU3Hr1G049420	chr3H:347180799-347184093	Disease resistance protein RPM1
HORVU3Hr1G049450	chr3H:347975227-347976384	Chaperone protein dnaJ 49				KEGG PATHWAY//Protein processing in endoplasmic reticulum;
HORVU3Hr1G049470	chr3H:348147138-348153040	Chaperone protein dnaJ 49
HORVU3Hr1G049560	chr3H:349394844-349395229	Cytochrome b-c1 complex, subunit 8 protein
HORVU3Hr1G049580	chr3H:349495845-349496230	Cytochrome b-c1 complex, subunit 8 protein	GO:0019866//organelle inner membrane;GO:0070469//respirasome;GO:0031966//mitochondrial membrane;GO:0031967//organelle envelope;GO:0031975//envelope;GO:0005739//mitochondrion;GO:0005740//mitochondrial envelope;GO:0005743//mitochondrial inner membrane;GO:0031090//organelle membrane;	GO:0016491//oxidoreductase activity;GO:0016679//oxidoreductase activity, acting on diphenols and related substances as donors;GO:0016681//oxidoreductase activity, acting on diphenols and related substances as donors, cytochrome as acceptor;GO:0009055//electron transfer activity;GO:0008121//ubiquinol-cytochrome-c reductase activity;	GO:0022900//electron transport chain;GO:0006091//generation of precursor metabolites and energy;
HORVU3Hr1G049640	chr3H:350511804-350515241	calmodulin-binding family protein
HORVU3Hr1G049720	chr3H:351327248-351330647	Mitochondrial substrate carrier family protein
HORVU3Hr1G049730	chr3H:351330870-351335424	Chromosome 3B, genomic scaffold, cultivar Chinese Spring
HORVU3Hr1G049750	chr3H:351679589-351681432	Protein kinase superfamily protein
HORVU3Hr1G049780	chr3H:351936508-351937476	Heavy metal transport/detoxification superfamily protein
HORVU3Hr1G049810	chr3H:352960831-352964274	indeterminate(ID)-domain 7
HORVU3Hr1G049820	chr3H:353166309-353173268	Developmentally-regulated GTP-binding protein 2		GO:0019001//guanyl nucleotide binding;GO:0032549//ribonucleoside binding;GO:0032550//purine ribonucleoside binding;GO:0032561//guanyl ribonucleotide binding;GO:0001882//nucleoside binding;GO:0001883//purine nucleoside binding;GO:0005525//GTP binding;
HORVU3Hr1G049830	chr3H:353622323-353622936	unknown function
HORVU3Hr1G049860	chr3H:353864285-353865325	LOB domain-containing protein 22
HORVU3Hr1G050010	chr3H:355805500-355831969	stomatal cytokinesis defective / SCD1 protein (SCD1)
HORVU3Hr1G050030	chr3H:355813712-355813909	unknown function
HORVU3Hr1G050040	chr3H:355814386-355815186	unknown function
HORVU3Hr1G050080	chr3H:355985494-355988346	Protein of unknown function (DUF1230)
HORVU3Hr1G050100	chr3H:356498653-356498826	Histidyl-tRNA synthetase
HORVU3Hr1G050110	chr3H:356682944-356687171	Leucine-rich repeat receptor-like protein kinase family protein
HORVU3Hr1G050190	chr3H:357801576-357802251	undescribed protein
HORVU3Hr1G050200	chr3H:357802932-357803441	LRR receptor-like serine/threonine-protein kinase EFR
HORVU3Hr1G050280	chr3H:358746139-358747255	unknown function
HORVU3Hr1G050310	chr3H:359373855-359376902	Chromosome 3B, genomic scaffold, cultivar Chinese Spring
HORVU3Hr1G050320	chr3H:359507412-359509968	Cell growth-regulating nucleolar protein
HORVU3Hr1G050330	chr3H:359847826-359848293	unknown function
HORVU3Hr1G050340	chr3H:360092700-360097903	Protein phosphatase 2C family protein				KEGG PATHWAY//MAPK signaling pathway - plant;
HORVU3Hr1G050350	chr3H:360293833-360296742	Allantoate deiminase
HORVU3Hr1G050430	chr3H:362139341-362142020	protein kinase family protein			GO:0006950//response to stress;
HORVU3Hr1G050440	chr3H:362272538-362277070	Chromosome 3B, genomic scaffold, cultivar Chinese Spring
HORVU3Hr1G050450	chr3H:362405940-362416595	beta galactosidase 1
HORVU3Hr1G050490	chr3H:362496866-362502176	Small subunit processome component 20 homolog
HORVU3Hr1G050590	chr3H:362932844-362934206	WRKY DNA-binding protein 50		GO:0043565//sequence-specific DNA binding;GO:0003700//DNA-binding transcription factor activity;GO:0140110//transcription regulator activity;GO:0098772//molecular function regulator;	GO:0032774//RNA biosynthetic process;GO:1901576//organic substance biosynthetic process;GO:0051252//regulation of RNA metabolic process;GO:0006725//cellular aromatic compound metabolic process;GO:0031323//regulation of cellular metabolic process;GO:0031326//regulation of cellular biosynthetic process;GO:0050789//regulation of biological process;GO:0050794//regulation of cellular process;GO:000988…
HORVU3Hr1G050640	chr3H:363409860-363411384	Ubiquitin carboxyl-terminal hydrolase family protein
HORVU3Hr1G050650	chr3H:363759327-363759918	B protein
HORVU3Hr1G050660	chr3H:363760898-363761332	unknown function
HORVU3Hr1G050680	chr3H:363761387-363761761	NAM-like protein
HORVU3Hr1G050690	chr3H:363910861-363911510	Cytochrome c biogenesis B
HORVU3Hr1G050700	chr3H:363919489-363920076	ATP synthase subunit b			GO:0006164//purine nucleotide biosynthetic process;GO:0009260//ribonucleotide biosynthetic process;GO:1901137//carbohydrate derivative biosynthetic process;GO:0006754//ATP biosynthetic process;GO:0015985//energy coupled proton transport, down electrochemical gradient;GO:0015986//ATP synthesis coupled proton transport;GO:1901293//nucleoside phosphate biosynthetic process;GO:0090407//organophosphat…
HORVU3Hr1G050710	chr3H:363967136-363967610	Auxin-induced protein 5NG4
HORVU3Hr1G050740	chr3H:364130945-364132264	RAC-like GTP binding protein 5
HORVU3Hr1G050750	chr3H:364134461-364134868	RAC-like GTP binding protein 5			GO:0051716//cellular response to stimulus;GO:0023052//signaling;GO:0007264//small GTPase mediated signal transduction;GO:0050896//response to stimulus;GO:0035556//intracellular signal transduction;GO:0007154//cell communication;GO:0007165//signal transduction;	KEGG PATHWAY//AGE-RAGE signaling pathway in diabetic complications;
HORVU3Hr1G050760	chr3H:364469042-364477113	NADH dehydrogenase [ubiquinone] complex I, assembly factor 7
HORVU3Hr1G050770	chr3H:364478357-364482751	Cytokinin riboside 5'-monophosphate phosphoribohydrolase
HORVU3Hr1G050800	chr3H:364646440-364647567	Chromosome 3B, genomic scaffold, cultivar Chinese Spring
HORVU3Hr1G050810	chr3H:364978114-364978732	Chromosome 3B, genomic scaffold, cultivar Chinese Spring
HORVU3Hr1G050860	chr3H:365312595-365314050	unknown function
HORVU3Hr1G050870	chr3H:365504124-365508421	exocyst complex component sec3A
HORVU3Hr1G050890	chr3H:365961730-365965412	ATP-dependent RNA helicase DeaD				KEGG PATHWAY//Spliceosome;
HORVU3Hr1G050920	chr3H:366261204-366269367	SIT4 phosphatase-associated family protein
HORVU3Hr1G051040	chr3H:367435564-367435826	Glycine dehydrogenase (decarboxylating)				KEGG PATHWAY//Glycine, serine and threonine metabolism;
HORVU3Hr1G051050	chr3H:367554178-367554867	DUF679 domain membrane protein 1
HORVU3Hr1G051060	chr3H:367555081-367555525	undescribed protein
HORVU3Hr1G051080	chr3H:367855718-367861118	Protein kinase superfamily protein
HORVU3Hr1G051130	chr3H:368355063-368355344	Holliday junction ATP-dependent DNA helicase RuvB
HORVU3Hr1G051140	chr3H:368631084-368635447	Chromosome 3B, genomic scaffold, cultivar Chinese Spring
HORVU3Hr1G051150	chr3H:368791710-368810314	30S ribosomal protein S1				KEGG PATHWAY//Ribosome;
HORVU3Hr1G051190	chr3H:369599328-369606229	telomere repeat binding factor 1			GO:0071824//protein-DNA complex subunit organization;GO:0006325//chromatin organization;GO:0006333//chromatin assembly or disassembly;GO:0006334//nucleosome assembly;GO:0031497//chromatin assembly;GO:0034728//nucleosome organization;GO:0065004//protein-DNA complex assembly;
HORVU3Hr1G051220	chr3H:370217088-370219016	Holocarboxylase synthetase
HORVU3Hr1G051230	chr3H:370445598-370446553	Thylakoid lumenal 15.0 kDa protein 2, chloroplastic
HORVU3Hr1G051320	chr3H:371176144-371179599	Pentatricopeptide repeat-containing protein		GO:0008270//zinc ion binding;GO:0046914//transition metal ion binding;
HORVU3Hr1G051330	chr3H:371180911-371182903	One-helix protein 2
HORVU3Hr1G051340	chr3H:371267040-371273326	Protein kinase superfamily protein
HORVU3Hr1G051430	chr3H:372301198-372305673	Zinc finger FYVE domain-containing protein 26
HORVU3Hr1G051440	chr3H:372307717-372308181	unknown function
HORVU3Hr1G051460	chr3H:372329387-372329878	unknown function
HORVU3Hr1G051530	chr3H:373098124-373103946	50S ribosomal protein L25		GO:0019843//rRNA binding;GO:0008097//5S rRNA binding;
HORVU3Hr1G051540	chr3H:373104242-373106650	Protein of unknown function (DUF581)
HORVU3Hr1G051550	chr3H:373319115-373323206	Protein SYS1 homolog
HORVU3Hr1G051610	chr3H:373634621-373637179	Leucine-rich repeat receptor-like protein kinase family protein
HORVU3Hr1G051850	chr3H:376208484-376237599	Chaperone protein DnaJ
HORVU3Hr1G051910	chr3H:376566606-376576502	Protein of unknown function, DUF538
HORVU3Hr1G052010	chr3H:376938437-376940020	NAC domain-containing protein 7
HORVU3Hr1G052030	chr3H:376943002-376944253	undescribed protein
HORVU3Hr1G052060	chr3H:376952926-376953114	undescribed protein
HORVU3Hr1G052070	chr3H:377089872-377145321	CASC3/Barentsz eIF4AIII binding
HORVU3Hr1G052120	chr3H:377131340-377132496	NBS-type putative resistance protein
HORVU3Hr1G052160	chr3H:377501659-377502781	undescribed protein
HORVU3Hr1G052250	chr3H:378244602-378246840	Chromosome 3B, genomic scaffold, cultivar Chinese Spring
HORVU3Hr1G052320	chr3H:379532735-379534528	Eukaryotic aspartyl protease family protein		GO:0004175//endopeptidase activity;GO:0004190//aspartic-type endopeptidase activity;GO:0070001//aspartic-type peptidase activity;
HORVU3Hr1G052350	chr3H:379875025-379877458	Acid phosphatase 1		GO:0042578//phosphoric ester hydrolase activity;GO:0016791//phosphatase activity;GO:0003993//acid phosphatase activity;
HORVU3Hr1G052380	chr3H:380458515-380464740	Serine/threonine protein phosphatase 2A 55 kDa regulatory subunit B beta isoform	GO:0000159//protein phosphatase type 2A complex;GO:1903293//phosphatase complex;GO:0008287//protein serine/threonine phosphatase complex;	GO:0030234//enzyme regulator activity;GO:0019208//phosphatase regulator activity;GO:0019888//protein phosphatase regulator activity;
HORVU3Hr1G052400	chr3H:380649711-380655205	Protein kinase superfamily protein
HORVU3Hr1G052420	chr3H:380893859-380898823	Magnesium transporter CorA-like family protein		GO:0005215//transporter activity;GO:0008324//cation transmembrane transporter activity;GO:0015075//ion transmembrane transporter activity;GO:0046873//metal ion transmembrane transporter activity;GO:0022857//transmembrane transporter activity;GO:0022890//inorganic cation transmembrane transporter activity;GO:0015318//inorganic molecular entity transmembrane transporter activity;	GO:0006811//ion transport;GO:0006812//cation transport;GO:0055085//transmembrane transport;GO:0030001//metal ion transport;
HORVU3Hr1G052490	chr3H:381370288-381372709	5'-methylthioadenosine/S-adenosylhomocysteine nucleosidase			GO:1901657//glycosyl compound metabolic process;GO:0009116//nucleoside metabolic process;
HORVU3Hr1G052590	chr3H:383080943-383081119	Myosin-J heavy chain
HORVU3Hr1G052600	chr3H:383388922-383390567	alpha-L-arabinofuranosidase 1		GO:0046556//alpha-L-arabinofuranosidase activity;	GO:0019566//arabinose metabolic process;GO:0046373//L-arabinose metabolic process;GO:0019321//pentose metabolic process;	KEGG PATHWAY//Amino sugar and nucleotide sugar metabolism;
HORVU3Hr1G052650	chr3H:383956031-383961146	Protein kinase superfamily protein		GO:0004672//protein kinase activity;GO:0097367//carbohydrate derivative binding;GO:0043168//anion binding;GO:0000166//nucleotide binding;GO:0017076//purine nucleotide binding;GO:1901265//nucleoside phosphate binding;GO:0036094//small molecule binding;GO:0032553//ribonucleotide binding;GO:0032555//purine ribonucleotide binding;GO:0032559//adenyl ribonucleotide binding;GO:0035639//purine ribonucleo…	GO:0006793//phosphorus metabolic process;GO:0006796//phosphate-containing compound metabolic process;GO:0006468//protein phosphorylation;GO:0016310//phosphorylation;
HORVU3Hr1G052710	chr3H:385518216-385520152	myb-like transcription factor family protein
HORVU3Hr1G052770	chr3H:386434003-386435569	calmodulin 5
HORVU3Hr1G052780	chr3H:386481084-386484398	Anthranilate phosphoribosyltransferase, chloroplastic		GO:0016757//transferase activity, transferring glycosyl groups;
HORVU3Hr1G052820	chr3H:386844515-386848536	Bifunctional dihydroflavonol 4-reductase/flavanone 4-reductase isoform 1
HORVU3Hr1G052860	chr3H:387025807-387026098	unknown function
HORVU3Hr1G052930	chr3H:387315328-387319326	kinesin 4		GO:0003774//motor activity;GO:0003777//microtubule motor activity;GO:0015631//tubulin binding;GO:0008017//microtubule binding;	GO:0006928//movement of cell or subcellular component;GO:0007017//microtubule-based process;GO:0007018//microtubule-based movement;
HORVU3Hr1G052940	chr3H:387319583-387322604	gamete-expressed 3
HORVU3Hr1G052950	chr3H:388054099-388059014	Nuclear-interacting partner of ALK
HORVU3Hr1G053060	chr3H:389275281-389277895	Chaperone protein DnaJ
HORVU3Hr1G053070	chr3H:389274915-389275289	undescribed protein
HORVU3Hr1G053080	chr3H:389275981-389280841	undescribed protein
HORVU3Hr1G053210	chr3H:390553513-390555229	unknown protein; BEST Arabidopsis thaliana protein match is: unknown protein .
HORVU3Hr1G053220	chr3H:390556213-390569443	Transcriptional corepressor LEUNIG
HORVU3Hr1G053290	chr3H:391703105-391706020	Pentatricopeptide repeat-containing protein
HORVU3Hr1G053350	chr3H:392302765-392309928	ABC transporter G family member 36
HORVU3Hr1G053390	chr3H:393053241-393056947	V-type proton ATPase proteolipid subunit				KEGG PATHWAY//Oxidative phosphorylation;KEGG PATHWAY//Phagosome;
HORVU3Hr1G053400	chr3H:393185905-393189176	V-type proton ATPase proteolipid subunit	GO:0033176//proton-transporting V-type ATPase complex;GO:0033177//proton-transporting two-sector ATPase complex, proton-transporting domain;GO:0033179//proton-transporting V-type ATPase, V0 domain;GO:0016469//proton-transporting two-sector ATPase complex;		GO:1902600//proton transmembrane transport;GO:0015672//monovalent inorganic cation transport;GO:0098655//cation transmembrane transport;GO:0098660//inorganic ion transmembrane transport;GO:0098662//inorganic cation transmembrane transport;GO:0034220//ion transmembrane transport;
HORVU3Hr1G053410	chr3H:393258682-393258876	unknown function
HORVU3Hr1G053430	chr3H:393260848-393262717	unknown function
HORVU3Hr1G053440	chr3H:393264108-393265008	Chromosome 3B, genomic scaffold, cultivar Chinese Spring
HORVU3Hr1G053460	chr3H:394000499-394003265	Protein YIPF
HORVU3Hr1G053480	chr3H:394069589-394070225	N-alpha-acetyltransferase 50		GO:0016407//acetyltransferase activity;GO:0016410//N-acyltransferase activity;GO:0008080//N-acetyltransferase activity;
HORVU3Hr1G053490	chr3H:394285661-394289670	N-alpha-acetyltransferase 50
HORVU3Hr1G053500	chr3H:394352188-394355108	Pentatricopeptide repeat-containing protein		GO:0005488//binding;GO:0005515//protein binding;
HORVU3Hr1G053530	chr3H:394366174-394366813	undescribed protein
HORVU3Hr1G053540	chr3H:394386108-394389357	tRNA (cytosine(38)-C(5))-methyltransferase		GO:0016741//transferase activity, transferring one-carbon groups;GO:0008168//methyltransferase activity;
HORVU3Hr1G053600	chr3H:395028969-395031876	zinc ion binding
HORVU3Hr1G053610	chr3H:395048678-395051510	Peptide chain release factor 1		GO:0045182//translation regulator activity;GO:0003723//RNA binding;GO:0003747//translation release factor activity;GO:0016149//translation release factor activity, codon specific;GO:0008079//translation termination factor activity;GO:0008135//translation factor activity, RNA binding;GO:0090079//translation regulator activity, nucleic acid binding;	GO:0043043//peptide biosynthetic process;GO:0043603//cellular amide metabolic process;GO:0043604//amide biosynthetic process;GO:0043624//cellular protein complex disassembly;GO:0071840//cellular component organization or biogenesis;GO:0016043//cellular component organization;GO:0032984//protein-containing complex disassembly;GO:0006412//translation;GO:0006415//translational termination;GO:0006518…
HORVU3Hr1G053620	chr3H:395200944-395203276	Protein of unknown function (DUF1644)
HORVU3Hr1G053630	chr3H:395201106-395201588	undescribed protein
HORVU3Hr1G053760	chr3H:396186345-396190640	GDSL esterase/lipase		GO:0016788//hydrolase activity, acting on ester bonds;
HORVU3Hr1G053850	chr3H:397284870-397286564	Unplaced genomic scaffold GYMLUscaffold_30, whole genome shotgun sequence
HORVU3Hr1G053860	chr3H:397335772-397348486	3R-hydroxymyristoyl-dehydratase-hydroxymyristoyl ACP dehydrase isoform 1
HORVU3Hr1G054090	chr3H:399269095-399271685	HXXXD-type acyl-transferase family protein
HORVU3Hr1G054100	chr3H:399273441-399276084	DNA repair protein-related				KEGG PATHWAY//Homologous recombination;
HORVU3Hr1G054120	chr3H:399613001-399624263	XH/XS domain-containing protein			GO:0016458//gene silencing;GO:0009892//negative regulation of metabolic process;GO:0031047//gene silencing by RNA;GO:0010605//negative regulation of macromolecule metabolic process;GO:0010629//negative regulation of gene expression;GO:0048519//negative regulation of biological process;
HORVU3Hr1G054160	chr3H:400102022-400104474	ABC transporter G family member 10
HORVU3Hr1G054330	chr3H:402173981-402176304	pentatricopeptide repeat 336
HORVU3Hr1G054420	chr3H:403204152-403205653	Diacylglycerol kinase
HORVU3Hr1G054440	chr3H:403589679-403590945	cellulose synthase like E1		GO:0016759//cellulose synthase activity;GO:0016760//cellulose synthase (UDP-forming) activity;	GO:0030243//cellulose metabolic process;GO:0030244//cellulose biosynthetic process;
HORVU3Hr1G054540	chr3H:404182802-404183397	Chromosome 3B, genomic scaffold, cultivar Chinese Spring
HORVU3Hr1G054630	chr3H:405678942-405682562	unknown function
HORVU3Hr1G054640	chr3H:406627009-406629377	NAD(P)-linked oxidoreductase superfamily protein
HORVU3Hr1G054660	chr3H:407187617-407189764	COP9 signalosome complex subunit 5a
HORVU3Hr1G054710	chr3H:407538461-407540133	undescribed protein
HORVU3Hr1G054730	chr3H:407815365-407818568	ATP-dependent RNA helicase DeaD
HORVU3Hr1G054810	chr3H:408772467-408776187	Pectin lyase-like superfamily protein
HORVU3Hr1G055600	chr3H:412429329-412429863	NAD-dependent epimerase/dehydratase		GO:0050662//obsolete coenzyme binding;
HORVU3Hr1G055620	chr3H:412433997-412437271	Protein kinase family protein
HORVU3Hr1G055820	chr3H:415464264-415465015	Ribulose bisphosphate carboxylase large chain				KEGG PATHWAY//Metabolic pathways;
HORVU3Hr1G055870	chr3H:416607164-416613769	Neutral ceramidase				KEGG PATHWAY//Sphingolipid metabolism;
HORVU3Hr1G056170	chr3H:421020968-421026631	CTD small phosphatase-like protein 2
HORVU3Hr1G056200	chr3H:421027990-421034990	mitogen-activated protein kinase 18		GO:0004674//protein serine/threonine kinase activity;GO:0004707//MAP kinase activity;
HORVU3Hr1G056640	chr3H:424129544-424130911	Chromosome 3B, genomic scaffold, cultivar Chinese Spring
HORVU3Hr1G056770	chr3H:424669924-424671173	Cytochrome P450 superfamily protein		GO:0020037//heme binding;GO:0046906//tetrapyrrole binding;GO:0016705//oxidoreductase activity, acting on paired donors, with incorporation or reduction of molecular oxygen;GO:0005506//iron ion binding;
HORVU3Hr1G056820	chr3H:425030421-425030627	unknown function
HORVU3Hr1G056830	chr3H:425217538-425219880	glycerol-3-phosphate acyltransferase 1				KEGG PATHWAY//Glycerolipid metabolism;
HORVU3Hr1G056960	chr3H:426107780-426112337	Siroheme synthase		GO:0043115//precorrin-2 dehydrogenase activity;GO:0016627//oxidoreductase activity, acting on the CH-CH group of donors;GO:0016628//oxidoreductase activity, acting on the CH-CH group of donors, NAD or NADP as acceptor;	GO:0006778//porphyrin-containing compound metabolic process;GO:0006779//porphyrin-containing compound biosynthetic process;GO:0033013//tetrapyrrole metabolic process;GO:0033014//tetrapyrrole biosynthetic process;	KEGG PATHWAY//Porphyrin and chlorophyll metabolism;
HORVU3Hr1G059180	chr3H:447717039-447717937	ATP synthase subunit alpha, chloroplastic
HORVU3Hr1G059190	chr3H:447749071-447749380	30S ribosomal protein S14, chloroplastic
HORVU4Hr1G040760	chr4H:314342571-314345405	Dehydration responsive factor 1 variant 1.1
HORVU4Hr1G040950	chr4H:317248598-317250454	50S ribosomal protein L6		GO:0019843//rRNA binding;
HORVU4Hr1G050480	chr4H:412201178-412202184	Histone-lysine N-methyltransferase
HORVU4Hr1G050510	chr4H:412290770-412291712	unknown protein; Has 30201 Blast hits to 17322 proteins in 780 species: Archae - 12; Bacteria - 1396; Metazoa - 17338; Fungi - 3422; Plants - 5037; Viruses - 0; Other Eukaryotes - 2996 (source: NCBI BLink).
HORVU4Hr1G050790	chr4H:414884359-414885791	Acid phosphatase 1		GO:0042578//phosphoric ester hydrolase activity;GO:0016788//hydrolase activity, acting on ester bonds;GO:0016791//phosphatase activity;GO:0003993//acid phosphatase activity;
HORVU4Hr1G052990	chr4H:441900617-441912887	haloacid dehalogenase-like hydrolase family protein
HORVU4Hr1G056860	chr4H:477803811-477804125	Chromosome 3B, genomic scaffold, cultivar Chinese Spring
HORVU4Hr1G056870	chr4H:477804437-477804908	Chromosome 3B, genomic scaffold, cultivar Chinese Spring
HORVU4Hr1G056890	chr4H:478073955-478074720	LOB domain-containing protein 1
HORVU4Hr1G056920	chr4H:478101196-478101757	unknown function
HORVU4Hr1G056930	chr4H:478263364-478263549	unknown function
HORVU4Hr1G056940	chr4H:478295059-478295244	unknown function
HORVU4Hr1G056950	chr4H:478352069-478354427	Phosphatidylinositol transfer protein 2
HORVU4Hr1G056960	chr4H:478406343-478406603	Histone-lysine N-methyltransferase NSD3
HORVU4Hr1G057000	chr4H:478728927-478729692	Low temperature and salt responsive protein family
HORVU4Hr1G057070	chr4H:479128640-479129986	undescribed protein
HORVU4Hr1G057080	chr4H:479130443-479133755	DDB1- and CUL4-associated factor 8
HORVU5Hr1G051220	chr5H:399676332-399681550	Protein kinase superfamily protein		GO:0004672//protein kinase activity;GO:0140096//catalytic activity, acting on a protein;GO:0016772//transferase activity, transferring phosphorus-containing groups;GO:0016773//phosphotransferase activity, alcohol group as acceptor;GO:0016301//kinase activity;	GO:0006464//cellular protein modification process;GO:0006468//protein phosphorylation;GO:0019538//protein metabolic process;GO:0036211//protein modification process;GO:0006793//phosphorus metabolic process;GO:0006796//phosphate-containing compound metabolic process;GO:0043412//macromolecule modification;GO:0043170//macromolecule metabolic process;GO:0016310//phosphorylation;GO:0044260//cellular m…
HORVU5Hr1G056470	chr5H:442005845-442009252	Ras-related protein Rab-25		GO:0032549//ribonucleoside binding;GO:0032550//purine ribonucleoside binding;GO:0032561//guanyl ribonucleotide binding;GO:0019001//guanyl nucleotide binding;GO:0016462//pyrophosphatase activity;GO:0003924//GTPase activity;GO:0001882//nucleoside binding;GO:0001883//purine nucleoside binding;GO:0005525//GTP binding;GO:0016817//hydrolase activity, acting on acid anhydrides;GO:0016818//hydrolase acti…	GO:0006913//nucleocytoplasmic transport;GO:0051716//cellular response to stimulus;GO:0033036//macromolecule localization;GO:0023052//signaling;GO:0071702//organic substance transport;GO:0071705//nitrogen compound transport;GO:0034613//cellular protein localization;GO:0046907//intracellular transport;GO:0070727//cellular macromolecule localization;GO:0007264//small GTPase mediated signal transduct…	KEGG PATHWAY//Endocytosis;
HORVU5Hr1G056480	chr5H:442009894-442011149	Protein of unknown function, DUF599
HORVU6Hr1G021090	chr6H:61620465-61621643	Chromosome 3B, genomic scaffold, cultivar Chinese Spring
HORVU6Hr1G021120	chr6H:61689704-61691445	undescribed protein
HORVU6Hr1G021130	chr6H:61692214-61692844	RING/U-box superfamily protein
HORVU6Hr1G021150	chr6H:61736743-61741346	Kinetochore protein NUF2	GO:0000775//chromosome, centromeric region;GO:0098687//chromosomal region;		GO:0000278//mitotic cell cycle;GO:0007049//cell cycle;
HORVU6Hr1G021160	chr6H:61756996-61757883	histone H2A 6
HORVU6Hr1G021170	chr6H:61758669-61764048	DNA-binding protein BIN4
HORVU6Hr1G021190	chr6H:61797111-61797617	unknown function
HORVU6Hr1G021250	chr6H:63082500-63083278	histone H2A 6
HORVU6Hr1G021260	chr6H:63331522-63333071	histone H2A 6	GO:0005634//nucleus;GO:0044815//DNA packaging complex;GO:0000785//chromatin;GO:0000786//nucleosome;GO:0005694//chromosome;GO:0043226//organelle;GO:0043227//membrane-bounded organelle;GO:0043228//non-membrane-bounded organelle;GO:0043229//intracellular organelle;GO:0043231//intracellular membrane-bounded organelle;GO:0043232//intracellular non-membrane-bounded organelle;GO:0032993//protein-DNA com…	GO:0003676//nucleic acid binding;GO:0003677//DNA binding;GO:1901363//heterocyclic compound binding;GO:0097159//organic cyclic compound binding;GO:0046982//protein heterodimerization activity;GO:0046983//protein dimerization activity;
HORVU6Hr1G021300	chr6H:63826214-63827433	Kinesin-like protein
HORVU6Hr1G021320	chr6H:64007571-64016320	Lipid A export ATP-binding/permease protein MsbA		GO:0015399//primary active transmembrane transporter activity;GO:0016462//pyrophosphatase activity;GO:0042626//ATPase-coupled transmembrane transporter activity;GO:0017111//nucleoside-triphosphatase activity;GO:0016817//hydrolase activity, acting on acid anhydrides;GO:0016818//hydrolase activity, acting on acid anhydrides, in phosphorus-containing anhydrides;GO:0016887//ATPase activity;		KEGG PATHWAY//ABC transporters;
HORVU6Hr1G021340	chr6H:64218742-64222266	pathogenesis related homeodomain protein A
HORVU6Hr1G021360	chr6H:64287136-64288781	DNA/RNA helicase protein
HORVU6Hr1G021370	chr6H:64291764-64294568	DNA/RNA helicase protein
HORVU6Hr1G021440	chr6H:64487785-64488126	Phox-associated domain;Phox-like;Sorting nexin, C-terminal
HORVU6Hr1G032800	chr6H:145009240-145015049	DNA damage-inducible protein 1		GO:0008233//peptidase activity;GO:0004175//endopeptidase activity;GO:0004190//aspartic-type endopeptidase activity;GO:0070001//aspartic-type peptidase activity;GO:0016787//hydrolase activity;	GO:0006508//proteolysis;
HORVU6Hr1G034850	chr6H:165448553-165448987	Oral cancer-overexpressed protein 1
HORVU6Hr1G035720	chr6H:174063621-174064814	growth-regulating factor 2
HORVU7Hr1G064500	chr7H:319956941-319957336	Cytochrome c oxidase subunit Vc family protein	GO:0070469//respirasome;GO:0019866//organelle inner membrane;GO:0043227//membrane-bounded organelle;GO:0031966//mitochondrial membrane;GO:0043231//intracellular membrane-bounded organelle;GO:0031967//organelle envelope;GO:0031975//envelope;GO:0005737//cytoplasm;GO:0005739//mitochondrion;GO:0005740//mitochondrial envelope;GO:0005743//mitochondrial inner membrane;GO:0031090//organelle membrane;GO:0…
HORVU7Hr1G064610	chr7H:320565485-320565683	Myosin-J heavy chain
HORVU7Hr1G064620	chr7H:320565932-320567158	unknown function
HORVU7Hr1G064930	chr7H:322512715-322512873	Cell wall-associated hydrolase
HORVU7Hr1G065400	chr7H:326253819-326254052	undescribed protein
HORVU7Hr1G065470	chr7H:327330479-327330943	Aspartic proteinase nepenthesin-1
HORVU7Hr1G065780	chr7H:330071708-330071993	Ribulose bisphosphate carboxylase large chain		GO:0000287//magnesium ion binding;		KEGG PATHWAY//Glyoxylate and dicarboxylate metabolism;KEGG PATHWAY//Carbon fixation in photosynthetic organisms;KEGG PATHWAY//Carbon metabolism;
HORVU7Hr1G065790	chr7H:330074102-330097155	DNA-directed RNA polymerase subunit alpha		GO:0034062//5'-3' RNA polymerase activity;GO:0003899//DNA-directed 5'-3' RNA polymerase activity;GO:0140098//catalytic activity, acting on RNA;GO:0046983//protein dimerization activity;GO:0016779//nucleotidyltransferase activity;GO:0097747//RNA polymerase activity;		KEGG PATHWAY//RNA polymerase;
HORVU7Hr1G065800	chr7H:330077981-330078211	Photosystem II reaction center protein H	GO:0032991//protein-containing complex;GO:0098796//membrane protein complex;GO:0009521//photosystem;GO:0009523//photosystem II;	GO:0042301//phosphate ion binding;	GO:0050821//protein stabilization;GO:0031647//regulation of protein stability;GO:0065008//regulation of biological quality;	KEGG PATHWAY//Photosynthesis;
HORVU7Hr1G065810	chr7H:330081606-330082334	Cytochrome f	GO:0031360//intrinsic component of thylakoid membrane;GO:0031361//integral component of thylakoid membrane;GO:0016020//membrane;GO:0016021//integral component of membrane;GO:0042651//thylakoid membrane;GO:0009579//thylakoid;GO:0034357//photosynthetic membrane;GO:0031224//intrinsic component of membrane;	GO:0046872//metal ion binding;GO:0046906//tetrapyrrole binding;GO:0046914//transition metal ion binding;GO:0020037//heme binding;GO:0009055//electron transfer activity;GO:0016491//oxidoreductase activity;GO:0005506//iron ion binding;GO:0043169//cation binding;	GO:0015979//photosynthesis;
HORVU7Hr1G065830	chr7H:330084066-330084716	ATP-dependent Clp protease proteolytic subunit		GO:0017171//serine hydrolase activity;GO:0008236//serine-type peptidase activity;GO:0004252//serine-type endopeptidase activity;GO:0016825//hydrolase activity, acting on acid phosphorus-nitrogen bonds;
HORVU7Hr1G065860	chr7H:330088583-330088948	NAD(P)H-quinone oxidoreductase subunit 3, chloroplastic		GO:0016651//oxidoreductase activity, acting on NAD(P)H;GO:0016655//oxidoreductase activity, acting on NAD(P)H, quinone or similar compound as acceptor;GO:0003954//NADH dehydrogenase activity;GO:0008137//NADH dehydrogenase (ubiquinone) activity;GO:0050136//NADH dehydrogenase (quinone) activity;
HORVU7Hr1G065870	chr7H:330089908-330090357	50S ribosomal protein L22, chloroplastic	GO:0015934//large ribosomal subunit;
HORVU7Hr1G065880	chr7H:330090428-330091101	30S ribosomal protein S3, chloroplastic	GO:1990904//ribonucleoprotein complex;GO:0044391//ribosomal subunit;GO:0015935//small ribosomal subunit;	GO:0003723//RNA binding;
HORVU7Hr1G065890	chr7H:330094476-330094676	50S ribosomal protein L33, chloroplastic	GO:0005840//ribosome;	GO:0005198//structural molecule activity;GO:0003735//structural constituent of ribosome;	GO:0006412//translation;GO:0043043//peptide biosynthetic process;GO:0043603//cellular amide metabolic process;GO:0043604//amide biosynthetic process;GO:0034645//cellular macromolecule biosynthetic process;GO:0009059//macromolecule biosynthetic process;GO:0006518//peptide metabolic process;GO:0010467//gene expression;
HORVU7Hr1G065900	chr7H:330094960-330095487	30S ribosomal protein S18, chloroplastic
HORVU7Hr1G065910	chr7H:330095650-330096009	50S ribosomal protein L20, chloroplastic
HORVU7Hr1G065920	chr7H:330097356-330097820	30S ribosomal protein S8, chloroplastic
HORVU7Hr1G065950	chr7H:330348071-330351447	unknown protein; BEST Arabidopsis thaliana protein match is: unknown protein .
HORVU7Hr1G066130	chr7H:333365610-333367076	Protein kinase superfamily protein
HORVU7Hr1G066280	chr7H:334316240-334317255	Prolyl 4-hydroxylase subunit alpha-2				KEGG PATHWAY//Arginine and proline metabolism;
HORVU7Hr1G066290	chr7H:334935184-334935481	Ubiquitin-like superfamily protein
HORVU7Hr1G066300	chr7H:336303744-336309290	Structural maintenance of chromosomes protein 1	GO:0005575//cellular_component;GO:0110165//cellular anatomical entity;GO:0043226//organelle;GO:0043228//non-membrane-bounded organelle;GO:0043229//intracellular organelle;GO:0043232//intracellular non-membrane-bounded organelle;GO:0005622//intracellular;GO:0005694//chromosome;	GO:0032553//ribonucleotide binding;GO:0032555//purine ribonucleotide binding;GO:1901363//heterocyclic compound binding;GO:0032559//adenyl ribonucleotide binding;GO:0035639//purine ribonucleoside triphosphate binding;GO:0097367//carbohydrate derivative binding;GO:0030554//adenyl nucleotide binding;GO:0097159//organic cyclic compound binding;GO:0005524//ATP binding;GO:0043167//ion binding;GO:004316…	GO:0009987//cellular process;GO:0051276//chromosome organization;GO:0006996//organelle organization;GO:0071840//cellular component organization or biogenesis;GO:0016043//cellular component organization;GO:0008150//biological_process;
HORVU7Hr1G066360	chr7H:338103760-338104381	40S ribosomal protein S15				KEGG PATHWAY//Ribosome;
HORVU7Hr1G066480	chr7H:339903996-339905420	Transducin family protein / WD-40 repeat family protein				KEGG PATHWAY//Ribosome biogenesis in eukaryotes;
HORVU7Hr1G066630	chr7H:342378096-342379065	Vesicle transport protein SFT2B			GO:0016192//vesicle-mediated transport;
HORVU7Hr1G066830	chr7H:344793475-344793588	Carboxypeptidase O
HORVU7Hr1G066890	chr7H:345762945-345763545	Low molecular mass early light-inducible protein HV90, chloroplastic
HORVU7Hr1G066980	chr7H:346589985-346591565	Cytochrome c oxidase subunit 1		GO:0004129//cytochrome-c oxidase activity;GO:0016675//oxidoreductase activity, acting on a heme group of donors;GO:0016676//oxidoreductase activity, acting on a heme group of donors, oxygen as acceptor;GO:0022857//transmembrane transporter activity;GO:0005215//transporter activity;GO:0022890//inorganic cation transmembrane transporter activity;GO:0008324//cation transmembrane transporter activity…	GO:0045333//cellular respiration;GO:0055114//oxidation-reduction process;GO:0009060//aerobic respiration;GO:0015980//energy derivation by oxidation of organic compounds;GO:0006091//generation of precursor metabolites and energy;	KEGG PATHWAY//Oxidative phosphorylation;
HORVU7Hr1G067000	chr7H:346595507-346597601	Bidirectional sugar transporter N3
HORVU7Hr1G067090	chr7H:348183693-348184201	Serine carboxypeptidase-like 18
HORVU7Hr1G067160	chr7H:349237406-349238568	mercaptopyruvate sulfurtransferase 1		GO:0016782//transferase activity, transferring sulfur-containing groups;GO:0016783//sulfurtransferase activity;GO:0004792//thiosulfate sulfurtransferase activity;		KEGG PATHWAY//Sulfur relay system;KEGG PATHWAY//Sulfur metabolism;KEGG PATHWAY//Cysteine and methionine metabolism;
HORVU7Hr1G067170	chr7H:349241389-349241568	Sulfurtransferase
HORVU7Hr1G067190	chr7H:349521800-349521988	unknown function
HORVU7Hr1G067200	chr7H:350306493-350310338	undescribed protein
HORVU7Hr1G067520	chr7H:352048399-352050036	CCR4-NOT transcription complex subunit 8				KEGG PATHWAY//RNA degradation;
HORVU7Hr1G067710	chr7H:354914674-354916912	Kelch repeat-containing protein 3
HORVU7Hr1G067730	chr7H:354925302-354925605	Protein FAR-RED ELONGATED HYPOCOTYL 3
HORVU7Hr1G067770	chr7H:355773513-355774023	Nuclear transcription factor Y subunit B-4	GO:0005634//nucleus;	GO:0043565//sequence-specific DNA binding;GO:0046982//protein heterodimerization activity;
HORVU7Hr1G068430	chr7H:362136731-362136964	Lysine-specific demethylase 5B
HORVU7Hr1G068440	chr7H:362138224-362139012	undescribed protein
HORVU7Hr1G068450	chr7H:362140067-362141521	RING/U-box superfamily protein isoform 1
HORVU7Hr1G068460	chr7H:362143065-362146180	Beta-glucosidase		GO:0016798//hydrolase activity, acting on glycosyl bonds;GO:0004553//hydrolase activity, hydrolyzing O-glycosyl compounds;	GO:0005975//carbohydrate metabolic process;	KEGG PATHWAY//Cyanoamino acid metabolism;KEGG PATHWAY//Starch and sucrose metabolism;
HORVU7Hr1G069420	chr7H:369367122-369370683	structural maintenance of chromosomes 5
HORVU7Hr1G069460	chr7H:370664802-370671764	HSP20-like chaperones superfamily protein isoform 1
HORVU7Hr1G069520	chr7H:372149808-372161811	RNA polymerase sigma-C factor		GO:0140110//transcription regulator activity;GO:0016987//sigma factor activity;GO:0003700//DNA-binding transcription factor activity;GO:0098772//molecular function regulator;	GO:0032774//RNA biosynthetic process;GO:0019219//regulation of nucleobase-containing compound metabolic process;GO:0019222//regulation of metabolic process;GO:0051252//regulation of RNA metabolic process;GO:0010556//regulation of macromolecule biosynthetic process;GO:0031323//regulation of cellular metabolic process;GO:0034654//nucleobase-containing compound biosynthetic process;GO:0031326//regul…
HORVU7Hr1G069750	chr7H:374453532-374453675	Receptor-like protein 12
HORVU7Hr1G069930	chr7H:376922785-376924381	P0696G06.27 protein
HORVU7Hr1G069940	chr7H:376924609-376925714	ubiquitin conjugating enzyme 4				KEGG PATHWAY//Ubiquitin mediated proteolysis;
HORVU7Hr1G077470	chr7H:454748531-454753228	GDP-mannose transporter 1
HORVU7Hr1G077490	chr7H:454759428-454759715	Histidyl-tRNA synthetase
HORVU7Hr1G077500	chr7H:454759802-454760008	Zinc knuckle family protein, expressed
HORVU7Hr1G077530	chr7H:454974731-454975809	myb domain protein 120		GO:0003676//nucleic acid binding;GO:0003677//DNA binding;
HORVU7Hr1G078240	chr7H:459479261-459479455	undescribed protein

## Sheet: Table S4
Table S4. Haplotype of selected 6 genes.
Gene	Orthologues genes	Haplotype	Numbers	Accessions	SNPs
HORVU3Hr1G048610	OsEF3	Hap_1	10	B1, B2, B6, B7, B9, B10, B12, B14, B16, B18	T	T	C	C	T	T	G	C	A	A
		Hap_2	4	B3, B8, B13,B17,	T	T	C	C	C	T	G	C	A	A
		Hap_3	4	B4, B5, B11, B15,	T	T	C	C	C	T	A	T	A	A
		Hap_4	12	C2, C3, C4, C5, C6, C7, C8, C10, C11, C12, C13, C14	C	C	G	G	C	C	G	C	C	C
		Hap_5	3	C1, C9, C15	C	T	G	G	C	C	G	C	C	C
HORVU3Hr1G049860	OsCrll2	Hap_1	17	B1, B2, B3, B4, B5, B6, B7, B9, B10, B12, B13, B14, B15, B16, B17, B18	T	T	T	T	T	T
		Hap_2	2	B11,C15	C	T	C	T	T	C
		Hap_3	14	C1, C2, C3, C4, C5, C6, C7, C8, C9, C10, C11, C12, C13, C14	C	C	C	C	C	C
HORVU3Hr1G052420	ALR1	Hap_1	11	B1, B2, B4, B5, B6, B7, B11, B12, B13, B15, B17	G	T	A	A	C	A	A	C	C	C	A	C	G
		Hap_2	1	B3	G	T	A	A	C	A	A	C	C	C	A	C	A
		Hap_3	1	B8	G	T	A	G	C	A	A	C	C	C	A	C	G
		Hap_4	5	B9, B10, B14, B16, B18	G	T	A	A	C	A	A	C	C	C	G	C	G
		Hap_5	15	C1, C2, C3, C4, C5, C6, C7, C8, C9, C10, C11, C12, C13, C14, C15	A	C	G	A	T	G	G	C	T	T	A	C	G
HORVU3Hr1G052770	CML16	Hap_1	14	B1, B2, B3, B4, B5, B6, B8, B9, B10, B11, B14, B15, B17, B18	G	G	C	T	C	G	C	G	C	T
		Hap_2	3	B7, B12, B13	G	G	C	T	C	G	C	G	C	C
		Hap_3	1	B16	G	G	T	T	C	G	C	G	C	T
		Hap_4	14	C1, C2, C3, C4, C5, C6, C7, C8, C9, C10, C11, C12, C13, C14	G	A	C	C	T	A	C	G	G	T
		Hap_5	1	C15	G	A	C	T	T	A	C	G	G	T
HORVU3Hr1G056770	CYP97A4	Hap_1	10	B1, B2, B5, B9, B10, B11, B13, B14, B17, B18	G	G	A	A	C	G	G	C	C	G	G	G	G	A	A	G	G	G	G	G	A	A	G	G	G	G	C
		Hap_2	8	B3, B4, B6, B7, B8, B12, B15, B16,	G	G	A	A	C	G	G	C	C	G	G	G	G	A	A	G	G	G	G	G	A	A	G	G	A	G	C
		Hap_3	13	C1, C2, C3, C4, C5, C6, C7, C8, C9, C11, C12, C13, C14	G	G	G	G	C	A	A	C	C	G	G	A	A	T	T	G	G	A	A	G	G	G	A	A	A	A	C
		Hap_4	2	C10, C15	G	G	G	G	C	G	A	C	C	C	C	G	A	T	T	G	A	G	A	A	G	G	G	A	A	A	T
HORVU6Hr1G021320	OsALS1	Hap_1	4	B1, B5, B14, B17	C	G	G	G	G	C	C	G	G	C	C	G	G	A	A	G	G	C	C	G	G	G	A	A	A	A	C	C	C	T	T	T	T	T	T	C	T	C	A	C	C	G	G	C	C
		Hap_2	5	B2, B3, B9, B16, B18	C	G	G	G	G	C	C	G	G	C	C	G	G	A	A	G	G	C	C	G	G	G	A	A	A	A	C	C	C	T	T	T	T	T	T	C	C	C	C	C	C	G	G	C	C
		Hap_3	5	B6, B7, B11, B12, B13,	C	G	G	G	G	C	C	G	G	T	T	G	G	A	A	G	G	T	T	G	G	G	A	A	A	A	C	C	C	T	T	T	T	T	T	C	C	C	C	C	C	G	G	C	C
		Hap_4	4	B4, B8, B10, B15	C	G	G	G	G	C	C	G	G	C	C	G	G	A	A	G	G	C	C	G	G	G	A	A	A	A	C	C	C	T	T	T	T	T	T	T	T	C	C	C	C	G	G	C	C
		Hap_5	15	C1, C2, C3, C4, C5, C6, C7, C8, C9, C10, C11, C12, C13, C14, C15	C	C	C	T	T	T	T	A	A	C	C	A	A	G	G	C	C	C	C	G	G	G	G	G	G	G	G	G	C	G	G	A	A	A	A	C	C	A	A	C	C	A	A	T	T
[truncated: 4 more columns]

## Sheet: Table S5
Table S5. KEGG and GO enrichment analysis of DEGs in leaf samples.
Gene_id	Local	annotation	Cellular Component	Molecular Function	Biological Process	KEGG Pathway	B1-1L	B1-2L	B1-3L	B2-1L	B2-2L	B2-3L	B7-1L	B7-2L	B7-3L	B8-1L	B8-2L	B8-3L	B9-1L	B9-2L	B9-3L	C2-1L	C2-2L	C2-3L	C3-1L	C3-2L	C3-3L	C4-1L	C4-2L	C4-3L	C5-1L	C5-2L	C5-3L	C10-1L	C10-2L	C10-3L	DEGs-Leaf
HORVU1Hr1G000010	chr1H:41961-45310	RING-H2 finger protein 2B	#N/A	#N/A	#N/A	#N/A	11.8308	12.6383	11.1704	8.90374	7.55469	9.3553	12.2223	12.1464	12.95	10.9397	11.6664	11.6075	7.51391	9.42653	8.46637	7.37147	6.37593	6.92833	6.88132	7.61447	6.75697	7.08598	7.12674	10.1378	6.46504	9.47833	7.9439	6.82727	9.81586	7.25546
HORVU1Hr1G000020	chr1H:47115-50750	Peroxisomal membrane protein PEX14	#N/A	#N/A	#N/A	#N/A	28.8872	35.3549	31.8124	42.555	42.5303	51.1952	42.4513	31.2394	24.3408	48.5374	51.7962	41.8779	31.8621	34.4305	35.2022	26.1651	20.6922	27.2051	24.9539	27.1307	24.5693	24.6082	25.5957	23.9178	27.2797	43.2186	24.2279	25.4719	25.0773	25.6902
HORVU1Hr1G000030	chr1H:50869-52927	unknown function	#N/A	#N/A	#N/A	#N/A	1.88146	1.53559	0.936423	1.0506	1.55898	3.9642	1.73837	2.80022	0.900837	1.21165	1.94911	2.14636	0.771791	0.681413	0.661935	0.499406	0.437382	0.836165	0.70819	0.605581	1.4269	0.934602	1.0163	0.693034	0.512973	0.84771	0.596815	2.58599	2.45218	1.14182
HORVU1Hr1G000060	chr1H:247520-253862	unknown protein; BEST Arabidopsis thaliana protein match is: unknown protein .	#N/A	#N/A	#N/A	#N/A	4.13923	3.75515	4.48938	3.28445	4.89195	5.67933	4.48213	3.94557	3.55454	6.47648	7.82965	6.85617	3.32027	4.00077	4.84481	3.11132	3.08781	3.59173	3.06365	3.28379	3.09301	3.40792	3.59469	2.85417	2.28748	7.1482	4.05371	4.73328	5.96288	3.5518
HORVU1Hr1G000080	chr1H:262320-263580	Nucleic acid-binding, OB-fold-like protein	#N/A	#N/A	#N/A	#N/A	132.466	115.964	99.7131	71.8238	73.0292	93.3485	71.2705	59.3083	85.4813	59.1639	61.3395	49.9321	47.1737	67.0229	51.9904	122.688	88.184	91.0962	105.334	95.7858	111.962	128.339	131.443	107.16	131.534	92.5781	120.799	149.373	124.644	138.786
HORVU1Hr1G000090	chr1H:267516-271686	Receptor-like protein kinase	#N/A	#N/A	#N/A	#N/A	6.07901	7.02448	7.09312	6.30703	6.81556	8.17588	7.12439	10.8774	6.65197	4.90713	4.85564	5.48677	6.35536	4.82512	5.06476	6.98467	4.71095	8.06194	10.3962	8.5683	8.2815	8.08164	8.82454	8.10577	10.9404	5.88207	8.47088	9.71792	9.00281	9.59374
HORVU1Hr1G000120	chr1H:277245-280322	Cytochrome P450 superfamily protein	#N/A	#N/A	#N/A	#N/A	18.7436	25.6594	26.4217	14.3677	11.7649	24.4759	25.0025	23.499	23.678	17.8812	21.3758	21.6785	11.6247	18.5887	16.9889	24.0259	21.4743	19.2035	25.5254	28.0227	37.9226	42.6972	50.5827	29.5049	36.8731	24.1333	37.1879	42.5909	38.3559	43.5948
HORVU1Hr1G000140	chr1H:289231-294985	Phospholipid-transporting ATPase 10	#N/A	#N/A	#N/A	#N/A	11.1423	11.1906	14.3375	7.08705	8.94851	12.4818	15.097	12.5303	16.5045	13.9144	12.6278	12.2088	9.01003	12.074	11.1636	19.5841	19.422	18.7788	18.0881	12.057	25.4316	16.8963	22.5826	15.304	13.8606	16.6288	15.9504	16.9817	17.7001	22.3001
HORVU1Hr1G000170	chr1H:478777-479619	undescribed protein	#N/A	#N/A	#N/A	#N/A	0.39039	0.352165	0	224.402	84.3254	62.9486	0.140272	0.109595	0.61978	0	0	0	9.80068	6.10328	6.23516	0	0	0	0	0	0	0	0.063263	0	0	84.2467	0	0	0.0651528	0	Up_regulated
HORVU1Hr1G000210	chr1H:680415-685342	Disease resistance protein	#N/A	#N/A	#N/A	#N/A	0	0	0	0.142461	0.126742	0.0483422	0.0635094	0.0921515	0	0	0.0549324	0	0.111865	0.21605	0.0823037	0.281498	0.380683	0.214235	0.172979	0.411443	0.296498	0.275374	0.466468	0.412342	0.311735	1.06592	0.378455	0.588024	0.417192	0.261465	Down_regulated
HORVU1Hr1G000270	chr1H:944056-947983	elongation defective 1 protein / ELD1 protein	#N/A	#N/A	#N/A	#N/A	4.47704	4.50604	3.64171	3.4127	3.77978	4.47247	3.44469	3.04664	3.13945	2.20632	2.66482	2.09631	4.322	4.89304	3.93959	6.99583	5.51973	5.36894	5.53549	7.1147	6.1366	7.08118	8.59842	6.51294	5.80834	6.21767	7.73575	6.39271	6.39987	6.35094
HORVU1Hr1G000340	chr1H:1138808-1141385	23 kDa jasmonate-induced protein	#N/A	#N/A	#N/A	#N/A	0.0241533	0	0	0.144288	0.290966	0.246624	0	0.0542449	0	0	0	0	0	0.0306169	0.0629824	4.38309	0.853137	2.80751	1.54009	1.66173	7.56964	0.847496	1.0568	0.394428	11.811	5.01015	0.754193	0.665466	0.314417	0.981183	Down_regulated
HORVU1Hr1G000350	chr1H:1330478-1333157	Jasmonate induced protein	#N/A	#N/A	#N/A	#N/A	0.0192753	0.010907	0.00509245	0.0507113	0.0457368	0.0377976	0.00277035	0.00275479	0.018639	0.001333	0.00501026	0.000393557	0.00957455	0.00644155	0.00182773	0.56652	0.217385	0.368115	0.21977	0.218272	0.651057	0.218687	0.2893	0.140065	1.46299	0.255075	0.18297	0.126215	0.0789598	0.238117	Down_regulated
HORVU1Hr1G000440	chr1H:1286405-1288485	23 kDa jasmonate-induced protein	#N/A	#N/A	#N/A	#N/A	0.00891687	0.00201094	0.00340971	0.00345254	0.0119354	0.0161231	0.00320395	0.000834418	0.0011797	0	0.000923752	0	0	0	0.000484411	0.27015	0.113309	0.168332	0.0931949	0.0893305	0.502464	0.0472134	0.0794742	0.0402355	0.866327	0.0394805	0.0658954	0.0263224	0.0245545	0.100028	Down_regulated
HORVU1Hr1G000450	chr1H:1310894-1312969	Jasmonate induced protein	#N/A	#N/A	#N/A	#N/A	0.110599	0.149654	0.211459	0.623993	0.222058	1.25282	0.119219	0.0620974	0.285327	0	0.0859321	0	0.0816638	0	0.0180249	6.62733	4.47824	6.77975	3.78834	3.14378	32.445	3.40874	7.63505	1.66351	33.8687	13.8053	3.8679	2.14029	1.57816	5.08752	Down_regulated
HORVU1Hr1G000520	chr1H:1416159-1422031	E3 ubiquitin-protein ligase ORTHRUS 2	#N/A	#N/A	#N/A	#N/A	1.94869	2.14498	1.45943	6.17241	6.93308	4.87776	5.33306	5.19849	5.19361	4.06445	4.9329	4.05918	1.29722	3.53887	3.37007	2.39509	2.60955	2.85269	2.80401	2.881	2.00327	3.2747	2.50339	2.93319	2.50391	3.52741	2.55374	3.58992	2.15353	2.73444
HORVU1Hr1G000530	chr1H:1431278-1434665	Protein MEI2-like 3	#N/A	#N/A	#N/A	#N/A	9.86906	9.85706	8.81905	10.2523	10.1957	14.5639	9.50329	11.1417	8.48185	9.68625	10.2302	8.70661	7.73346	10.3931	8.96575	8.84567	6.3539	7.69375	8.04392	8.09944	7.67392	10.3337	9.14018	8.54723	8.16115	10.582	8.61726	8.60562	7.67283	7.49987
HORVU1Hr1G000560	chr1H:1520203-1524338	Leucine-rich repeat receptor-like protein kinase family protein	#N/A	#N/A	#N/A	#N/A	0.221592	0.149921	0.316341	0.00980555	0.133472	0.245117	0.38218	0.497663	0.938125	0.206028	0.174466	0.729935	0	0	0	0	0	0	0	0	0	0	0	0	0	3.07509	0	0	0	0	Up_regulated
HORVU1Hr1G000620	chr1H:1561757-1567729	Transcription initiation factor TFIID subunit 6	#N/A	#N/A	#N/A	#N/A	6.24804	6.66519	7.24532	4.80945	4.79419	5.35972	5.62469	3.49173	4.46754	4.02223	4.58208	4.30773	4.8709	7.45344	6.37173	3.68374	2.97927	3.79708	3.3895	3.26912	3.49085	3.71128	4.95418	4.09625	3.12499	4.23023	3.89588	4.07325	5.40287	3.15581
HORVU1Hr1G000710	chr1H:1910919-1914393	Peptidyl-prolyl cis-trans isomerase B	#N/A	#N/A	#N/A	#N/A	28.1502	22.9732	33.9031	33.2189	32.9905	39.177	51.1596	40.2327	32.4017	52.2522	53.1273	55.2151	35.9478	33.923	32.719	37.2113	31.7385	31.0749	31.8497	37.5936	32.3156	36.3985	38.9912	37.2852	27.614	30.6741	35.932	32.9361	29.9106	27.3466
HORVU1Hr1G000720	chr1H:1922437-1929064	Protein of unknown function (DUF 3339)	#N/A	#N/A	#N/A	#N/A	15.1936	13.1147	17.0824	8.11967	5.79956	8.1207	17.4781	16.6469	15.9461	16.0205	15.5026	14.1945	23.9217	20.6681	19.4942	14.8954	8.82123	13.1716	12.0299	8.24474	6.45772	9.42867	9.04841	14.0575	9.76747	7.55743	7.16799	7.12874	11.9011	6.67611
HORVU1Hr1G000810	chr1H:2199754-2206492	Glucan 1,3-beta-glucosidase	#N/A	#N/A	#N/A	#N/A	0.0359251	0.346355	0.151111	2.50975	7.58261	3.7886	3.52399	0.796742	7.62836	3.70079	0.882043	0.746345	0.603473	0.654622	0.620622	0.0723133	0.0928492	0.182883	0.610537	0.143094	0.38548	0.119241	0.410429	0.486313	0.0819555	0.137274	0.0336531	0.312258	0.602558	0.47931	Up_regulated
HORVU1Hr1G000830	chr1H:2237274-2244749	Disease resistance protein	#N/A	#N/A	#N/A	#N/A	0.0805944	0.0708853	0.141765	0.390515	0.396447	0.740639	0.683424	0.384633	0.268697	0.929862	0.6813	0.533982	0.0535582	0.0868376	0.0735556	0.0748743	0.0416595	0.088894	0.161388	0.163427	0.0326334	0.15286	0.141052	0.0484887	0.0346088	0.0351954	0.145962	0.0845911	0.0484219	0.102714	Up_regulated
HORVU1Hr1G000840	chr1H:2256321-2260574	Powdery mildew resistance protein PM3 variant	#N/A	#N/A	#N/A	#N/A	0	0	0	0	0	0	0.0525939	0.164367	0.0464762	0.185581	0.327536	0.0821867	0.0540394	0.0371087	0	0	0	0	0	0	0	0	0	0	0	0	0	0	0	0	Up_regulated
HORVU1Hr1G000860	chr1H:2302070-2309447	Disease resistance protein	#N/A	#N/A	#N/A	#N/A	0.167048	0.129971	0.146918	0.0332639	0.0251546	0.0159909	0.0300113	0.145377	0.00663011	0.169435	0.1246	0.0468977	0.148014	0.0899943	0.239578	0.413846	0.251848	0.26929	0.382926	0.151221	0.338197	0.0792084	0.308601	0.129218	0.304868	0.376906	0.192997	0.312311	0.225819	0.239507	Down_regulated
HORVU1Hr1G001090	chr1H:2585277-2589625	Class I glutamine amidotransferase-like superfamily protein	#N/A	#N/A	#N/A	#N/A	0.165715	0.0467151	0.0633673	0.091662	0.0693161	0.317264	0.645054	0.302389	0.219239	0.315155	0.343347	0.294647	0.540423	0.402616	0.486134	0.795424	0.392601	0.714716	0.378413	0.440041	0.447329	0.288112	0.886187	0.522239	0.726435	0.160816	0.655434	0.905898	0.967972	0.670984
HORVU1Hr1G001200	chr1H:2768643-2769877	Cytochrome b561 domain-containing protein	#N/A	#N/A	#N/A	#N/A	0.756283	1.60324	0.809742	0.937045	1.3666	0.997455	2.02901	1.27388	0.720401	2.42912	1.25357	0.905904	2.71765	1.18236	2.79379	2.06098	2.21524	1.75388	2.07239	1.8987	4.08301	2.1038	2.59819	1.7767	3.16643	1.06419	2.17259	3.30744	1.41363	2.48993
HORVU1Hr1G001220	chr1H:2777804-2780973	receptor kinase 3	#N/A	#N/A	#N/A	#N/A	4.26701	10.1409	8.49647	0.23688	0.218074	1.75268	6.65684	13.9565	15.47	1.72136	0.684767	2.87504	1.04258	8.16249	1.25428	20.4502	20.519	8.0832	14.767	20.103	39.1665	24.2497	20.201	20.3642	23.9786	34.0379	12.5196	24.2557	13.7661	35.6566	Down_regulated
HORVU1Hr1G001390	chr1H:3183699-3190819	Plant protein of unknown function (DUF247)	#N/A	#N/A	#N/A	#N/A	0.0262325	0.0709918	0.0468114	0.00580401	0	0.0167409	0.0377028	0.00981909	0	0.0665185	0.032611	0.0392779	0	0	0	0	0	0	0.0230395	0	0	0	0	0	0	0	0	0	0	0	Up_regulated
HORVU1Hr1G001440	chr1H:3338098-3345775	Plant protein of unknown function (DUF247)	#N/A	#N/A	#N/A	#N/A	0.00810983	0.0603549	0.0124044	0.0484467	0.130261	0.139738	0.0407956	0.00455338	0	0.00514107	0	0.0182142	0	0	0	0	0	0	0	0	0	0	0	0	0	0	0	0	0	0	Up_regulated
HORVU1Hr1G001460	chr1H:3441806-3446063	Disease resistance protein	#N/A	#N/A	#N/A	#N/A	0.22346	0.0453555	0.145263	0.0296647	0	0.0926943	0.144526	0.100372	0.212858	0.24082	0.180567	0.225846	0	0.0708149	0.0291349	0.0553601	0.0288769	0.0189594	0.0471025	0	0.0361925	0	0.0108636	0.019206	0.0119948	0	0.0279104	0.0732943	0.0447524	0.0622977	Up_regulated
HORVU1Hr1G001520	chr1H:3643795-3644281	Dynamin related protein 5A	#N/A	#N/A	#N/A	#N/A	0	0	0.0977835	0	0	0	0	0	0	0	0	0	0	0	0	0	0.550756	0.325444	0	0.0925958	0	0	0.248635	0.549462	0.274525	0	0.159697	1.25812	1.28031	0	Down_regulated
HORVU1Hr1G001560	chr1H:3666738-3667779	Glutathione S-transferase family protein	#N/A	#N/A	#N/A	#N/A	0	0.0365692	0.165349	4.23349	2.60455	4.00133	9.39996	26.9793	1.4588	2.46707	6.34985	4.24888	2.47444	2.19251	1.30374	0	0.279394	0	0.0284833	0	0.0437718	0	0.420435	0.603932	0.17408	0.826144	0.0675108	0.0709148	0.162373	0.387483	Up_regulated
HORVU1Hr1G001570	chr1H:3673324-3674805	O-methyltransferase family protein	#N/A	#N/A	#N/A	#N/A	0	0	0.253301	24.651	13.748	15.9905	37.9997	30.0288	6.26417	15.09	17.9019	17.4973	15.1413	13.9278	12.8235	0	0.012406	0	0.0151771	0	0	0	0	0	0	2.30582	0	0	0	0	Up_regulated
HORVU1Hr1G001660	chr1H:3766915-3773630	receptor-like protein kinase 4	#N/A	#N/A	#N/A	#N/A	2.03973	3.56919	2.65189	0.270777	0.307148	0.491095	9.98744	9.9323	12.298	1.9572	2.50687	3.00896	5.92166	13.8622	9.40462	18.8232	16.4621	13.6403	10.9001	15.8125	11.0296	15.2021	18.4441	11.0047	16.4629	25.5144	20.6359	16.1782	22.4394	15.8926	Down_regulated
HORVU1Hr1G001670	chr1H:3770133-3771718	Receptor-like kinase extracellular domain LRKA3A4	#N/A	#N/A	#N/A	#N/A	1.41059	3.27205	3.35193	0.150475	0.0885042	0.361687	7.2768	7.38958	8.88775	0.694613	1.26038	1.68305	2.19468	6.62542	4.95908	16.1079	17.0132	12.9405	10.1014	16.208	9.76069	15.7657	18.0624	10.3052	15.1906	20.6249	21.5667	16.1686	17.8453	12.7606	Down_regulated
HORVU1Hr1G001850	chr1H:4131150-4132543	12-oxophytodienoate reductase 2	#N/A	#N/A	#N/A	#N/A	0	0	0	0.335809	0.89857	0.819582	0.195768	0.480712	0.0926765	0	0	0	0.201148	0.271323	0.0253701	0	0	0.066038	0	0	0.0630314	0	0	0.066897	0	0	0	0	0	0	Up_regulated
HORVU1Hr1G001890	chr1H:4152983-4159383	Tubulin-specific chaperone E	#N/A	#N/A	#N/A	#N/A	19.4917	19.2042	19.5916	35.3331	35.1028	22.1145	32.7015	31.3871	22.9177	30.0043	31.1258	25.6684	27.5418	19.9957	26.6665	8.67197	15.2522	12.1335	14.7805	14.0401	10.3213	9.43379	8.95232	12.5807	7.07813	11.5355	11.3412	7.09976	14.4625	5.26661	Up_regulated
HORVU1Hr1G001910	chr1H:4160998-4164850	Ras-related protein Rab-1A	#N/A	#N/A	#N/A	#N/A	16.7108	18.9453	14.8224	18.68	20.9148	21.9168	18.1928	20.6065	22.6124	19.3455	17.4153	18.9412	18.8427	23.9444	19.7005	22.1022	21.1372	19.9158	23.2743	18.0512	23.0688	22.1567	22.6105	22.2822	26.675	28.5878	23.7784	23.707	21.1434	26.7955
HORVU1Hr1G001950	chr1H:4182586-4184504	12-oxophytodienoate reductase 2	#N/A	GO:0048037//cofactor binding;GO:0010181//FMN binding;	#N/A	#N/A	0.257969	3.46883	3.45255	0.984566	1.19774	1.35819	10.5205	1.95535	2.02215	22.0363	14.0504	19.9525	0.190478	7.90938	0.735746	0.439376	0.333363	0.0820773	0.492787	2.10175	0.391702	1.03972	0.877885	1.16403	0.882752	8.30825	1.36937	0.719211	1.84051	1.87501	Up_regulated
HORVU1Hr1G001960	chr1H:4189224-4190808	12-oxophytodienoate reductase 2	#N/A	#N/A	#N/A	#N/A	0	0.151357	0.114061	0	0.0374307	0	0.937809	0	0.207181	1.39456	0.463519	1.17239	0	0.0945273	0.0243067	0	0	0	0	0.162015	0	0	0	0	0	3.14797	0	0	0	0.0296993	Up_regulated
HORVU1Hr1G001990	chr1H:4210553-4211050	undescribed protein	#N/A	#N/A	#N/A	#N/A	13.5037	25.7165	21.8978	42.5753	38.6603	31.7579	46.7237	32.4336	45.5567	44.0704	47.6415	26.678	10.1555	13.789	18.5029	8.98307	9.04832	8.5929	6.58892	12.8582	10.4293	15.1775	14.9533	12.3585	5.50345	8.73636	12.5716	13.7797	9.39024	11.8517	Up_regulated
HORVU1Hr1G002000	chr1H:4226240-4229021	Serine/threonine-protein kinase	#N/A	#N/A	#N/A	#N/A	0	0	0	0	0.0224692	0	0.176929	0.0125668	0	0.170265	0.0556489	0	0.0165265	0.0141859	0	0.0415873	0.269953	0.246871	0.188715	0.0972555	0.0181255	0.106128	0	0.211608	0.108127	0.40726	0.181711	0.0734129	0	0.142625	Down_regulated
HORVU1Hr1G002090	chr1H:4283580-4286133	arginine decarboxylase 1	#N/A	#N/A	#N/A	#N/A	0.651683	1.05248	0.498392	1.26977	0.253245	3.05878	0	0.0708188	0.0166872	1.22604	0.770941	0.826251	0.651932	0.0799429	0.328903	16.6916	5.10719	2.88944	2.20451	4.62816	134.268	7.21676	13.1224	9.32313	108.169	12.225	7.28624	9.52911	2.69445	23.3254	Down_regulated
HORVU1Hr1G002100	chr1H:4291928-4292699	Defensin-like protein	#N/A	#N/A	GO:0006952//defense response;GO:0006950//response to stress;	#N/A	0.606007	0.153751	0	0.301682	0.608362	2.12706	0.65324	0.510377	0.420915	2.59313	0.988784	2.04159	9.95603	0.912211	1.58023	0.562996	0.13052	0	0.399183	0	0	0.574694	0.147306	0	1.70777	0.992406	0.473068	0.844766	0.227559	0.543042	Up_regulated
HORVU1Hr1G002150	chr1H:4312752-4320319	methionine S-methyltransferase	#N/A	#N/A	#N/A	#N/A	2.54861	2.51156	2.80203	2.22717	2.21122	1.69747	1.73588	1.54233	1.17332	3.06949	4.28556	2.89461	1.81485	2.19413	2.17005	4.87478	3.47113	4.90147	4.55305	5.89541	3.90937	4.46332	4.46326	3.9069	10.1521	3.97841	5.33082	4.31893	3.16855	3.61689
HORVU1Hr1G002240	chr1H:4416074-4418831	E3 ubiquitin-protein ligase CHIP	#N/A	#N/A	#N/A	#N/A	4.97191	6.33444	5.432	9.32898	8.62122	10.3842	9.18758	6.93658	6.44112	7.17694	7.49193	8.21787	6.86552	9.04438	7.29621	4.53238	4.33896	4.4558	4.1172	4.3021	5.40332	4.73542	4.39473	3.86629	4.54041	4.98158	4.98679	4.99821	6.6597	4.9375
HORVU1Hr1G002320	chr1H:4656467-4656679	unknown protein; Has 30 Blast hits to 30 proteins in 11 species: Archae - 0; Bacteria - 0; Metazoa - 0; Fungi - 0; Plants - 30; Viruses - 0; Other Eukaryotes - 0 (source: NCBI BLink).	#N/A	#N/A	#N/A	#N/A	33.9108	15.0315	27.9463	41.1363	38.4446	35.2599	20.7979	19.8604	17.6361	16.4935	17.2623	24.9496	56.3377	59.6609	71.6557	58.1195	48.8585	42.1651	52.9935	44.2473	30.5392	46.0201	51.4471	49.4975	43.9369	80.2141	51.6657	66.3523	67.0349	66.829
HORVU1Hr1G002410	chr1H:4762948-4764312	Leucine-rich repeat receptor-like protein kinase family protein	#N/A	#N/A	#N/A	#N/A	0.821107	0.586393	1.46525	1.05975	2.3813	1.92136	2.26193	3.76502	0.434527	0.925378	0.737216	1.28067	4.04191	4.94398	3.12247	0.847588	0.0392993	0.309629	0.697122	0.396432	0.184707	0.2163	0.0887072	1.29383	0.318318	6.14226	0.427321	1.43638	1.09629	0.654037	Up_regulated
HORVU1Hr1G002510	chr1H:5017502-5021990	Nuclear inhibitor of protein phosphatase 1	#N/A	#N/A	#N/A	#N/A	2.8675	2.55638	2.46218	2.89965	2.78512	3.40889	4.47097	3.66755	3.59921	4.04247	4.94174	4.56863	3.11098	3.73328	3.23928	1.69264	1.40017	1.458	1.68565	1.68681	1.50898	1.9536	1.70103	2.46457	2.21156	2.74255	2.20452	2.17307	2.52929	1.83879
HORVU1Hr1G002600	chr1H:5149198-5151716	receptor-like protein kinase 4	#N/A	#N/A	#N/A	#N/A	0.277559	0.49659	0.423362	0.00921159	0.0185758	0.0472349	0.613897	0.537646	0.860492	0.12219	0.140895	0.183551	0.120689	0.303946	0.230198	1.80311	1.3125	1.21279	1.26844	1.41376	1.25997	1.42868	1.75566	1.22857	1.58091	3.00217	1.86722	1.59115	2.18178	1.96888	Down_regulated
HORVU1Hr1G002640	chr1H:5166679-5184335	Disease resistance protein	#N/A	#N/A	#N/A	#N/A	0	0	0	0	0.0211323	0.0089559	0.519375	0.220623	0.181022	0.571591	0.837405	0.823428	0	0	0	0	0	0	0	0	0	0	0	0	0	0	0	0	0	0	Up_regulated
HORVU1Hr1G002710	chr1H:5293760-5295333	UDP-Glycosyltransferase superfamily protein	#N/A	#N/A	#N/A	#N/A	0	0	0	0.183807	0.0397136	0	0	0	0	1.25391	2.40977	2.66548	0.379731	0.125366	1.9084	0	0	0	0	0	0	0	0	0	0	0.374307	0	0	0	0	Up_regulated
HORVU1Hr1G002730	chr1H:5306836-5316418	Disease resistance protein	#N/A	#N/A	#N/A	#N/A	0	0	0.00495016	0	0	0	0.190709	0.130831	0.12845	0.168233	0.362094	0.385239	0	0	0	0	0	0	0	0	0	0	0	0	0	0	0	0	0	0	Up_regulated
HORVU1Hr1G002740	chr1H:5502121-5508568	Regulator of chromosome condensation (RCC1) family protein	#N/A	#N/A	#N/A	#N/A	2.617	2.85512	2.78427	2.10882	2.20062	4.11671	2.7481	2.27723	2.42998	2.7854	3.1753	2.20141	2.58833	2.60734	3.12247	2.46416	1.78867	2.49076	2.16276	3.37787	1.6579	2.36273	3.02338	2.18287	1.70538	2.10856	3.06362	2.39456	2.41746	1.69223
HORVU1Hr1G002760	chr1H:5580362-5581957	thionin 2.2	#N/A	#N/A	#N/A	#N/A	0	0	0.0298374	0.0776887	1.33165	1.99185	0.140185	0.438106	0.278726	0.0494651	0.0727516	0	0.0864224	0.544006	0.0763011	0	0.0336113	0.0662035	0.0616782	0	0	0	0	0.0335324	0	0	0	0	0	0	Up_regulated
HORVU1Hr1G002830	chr1H:5766149-5768755	Chaperone protein DnaJ	#N/A	#N/A	#N/A	#N/A	2.18039	2.00312	3.05417	4.25034	4.14731	7.96797	6.11909	3.50511	4.73688	7.46396	6.90477	7.01048	2.40645	3.11299	2.37897	1.93324	2.11569	2.10309	2.22542	2.27715	2.49059	3.30836	4.44084	3.68883	2.37771	2.17161	3.79832	6.18802	3.97595	3.16271
HORVU1Hr1G002900	chr1H:5938898-5941089	unknown function	#N/A	#N/A	#N/A	#N/A	0.17044	0.538127	0.521393	0.0188551	0	0.21754	0.469516	1.51518	1.64608	0.216094	0.0353137	0.287098	0.0419496	0.972225	0.22222	0.475028	0.685229	0.457928	0.314356	1.15204	1.72531	1.58939	1.51909	2.80772	0.57942	0.702954	1.11762	1.30442	1.73514	2.17217	Down_regulated
HORVU1Hr1G002950	chr1H:6242905-6244735	late embryogenesis abundant protein-related / LEA protein-related	#N/A	#N/A	#N/A	#N/A	0	0	0.0517896	0.0224744	0.0679818	0.496987	0.291986	0.171097	0	0.0214645	0.0210461	0	0.200007	0.343362	0.0662189	0.0209708	0	0	0	0	0	0	0	0	0	0	0	0	0	0	Up_regulated
HORVU1Hr1G002960	chr1H:6247444-6254886	Chromosome 3B, genomic scaffold, cultivar Chinese Spring	#N/A	#N/A	#N/A	#N/A	0.863094	1.08365	0.653727	0.5178	1.03307	1.23931	0.781267	0.633703	0.415025	0.989065	0.876936	0.745562	0.808867	0.61541	0.595114	0.770997	0.75786	0.62667	2.02483	0.727228	1.29037	4.25776	4.43802	2.64628	2.08033	1.61878	2.46181	2.63493	1.42935	3.51012	Down_regulated
HORVU1Hr1G003040	chr1H:6330368-6332640	Chromosome 3B, genomic scaffold, cultivar Chinese Spring	#N/A	#N/A	#N/A	#N/A	0	0	0	0	0	0.0699293	0.196863	0.0922856	0.173964	0.0520983	0.0851382	0.0615261	0	0.0520877	0.0892921	0	0	0	0.0144359	0	0	0	0	0	0	0	0	0	0	0	Up_regulated
HORVU1Hr1G003060	chr1H:6408841-6409648	glutamine dumper 3	#N/A	#N/A	#N/A	#N/A	0.688036	1.24133	1.27164	1.94093	2.64772	2.12225	2.06017	3.47677	3.36799	1.27216	2.35217	2.89742	3.76789	3.81569	2.76595	1.52698	1.18549	0.972936	1.20858	0.996556	1.06794	1.2506	1.00347	1.97118	1.16951	1.00154	1.79034	2.85853	2.87068	2.23784
HORVU1Hr1G003270	chr1H:7136395-7138091	unknown function	#N/A	#N/A	#N/A	#N/A	1.22028	1.13798	1.96737	0.0875644	0.595957	0.86294	1.51684	0.962905	2.7227	0.167259	0.184499	0.29629	0.70621	0.668901	1.0965	1.40943	2.04573	1.09131	2.0508	1.79135	1.70933	1.21978	1.79576	2.29604	1.66409	0.624109	2.24502	2.81255	2.44385	1.89144
HORVU1Hr1G003300	chr1H:7217840-7229002	ABC transporter D family member 1	#N/A	#N/A	#N/A	#N/A	7.45547	8.38809	7.40764	5.22049	6.8399	7.08207	6.75778	6.79328	8.317	7.67007	7.85086	7.3778	4.7121	6.01624	5.62156	9.1014	7.93925	9.64096	9.03009	9.33148	7.62876	9.0858	9.55229	8.95291	7.68887	8.28649	8.90753	9.08436	9.23352	8.73804
HORVU1Hr1G003370	chr1H:7424516-7426561	Caffeic acid 3-O-methyltransferase	#N/A	#N/A	#N/A	#N/A	0	0	0	0	0.579004	0.338628	0.18237	0.0647663	0.0183133	0.0146251	0.0717003	0	0.0340694	0.20471	0	0.0571549	0	0	0	0	0	0	0	0	0	0	0	0	0	0	Up_regulated
HORVU1Hr1G003490	chr1H:7711755-7720658	MATE efflux family protein	#N/A	#N/A	#N/A	#N/A	0.00695025	0.00470228	0	0.0553594	0.167454	0.106451	0.0249732	0.085851	0.0165512	0.0176239	0.0172804	0.00780494	0.0051319	0.0220254	0.00906176	0	0	0.0176907	0.00732511	0.00503339	0.0225137	0	0	0	0	0.060703	0.0303832	0.00455932	0	0.0110722	Up_regulated
HORVU1Hr1G003530	chr1H:7841384-7848784	tRNA pseudouridine synthase B	#N/A	#N/A	#N/A	#N/A	1.7186	1.88841	2.81872	2.07806	2.27405	2.26489	2.1189	1.74851	1.89676	2.76438	2.80832	2.11131	1.40352	1.66932	1.77098	1.34655	1.49486	1.28598	1.33338	1.70648	1.5695	1.72013	2.04547	1.65152	1.25593	1.54321	1.62931	1.64898	1.6131	1.28646
HORVU1Hr1G003590	chr1H:8048778-8051393	50S ribosomal protein L22	#N/A	#N/A	#N/A	#N/A	3.77881	4.75946	6.94315	4.70094	7.22912	6.99195	7.66846	5.9647	8.77244	7.20159	6.05671	6.00496	4.2818	8.19429	5.62403	3.9154	2.7436	4.55713	4.5963	4.75038	4.13794	5.99514	4.62158	4.86153	4.8987	3.33845	6.99061	6.70389	7.97239	7.55326
HORVU1Hr1G003720	chr1H:8256231-8256702	Mitochondrial import inner membrane translocase subunit TIM14-2	#N/A	#N/A	#N/A	#N/A	0	0	0	0	0	0	0.189606	1.03697	0.418877	0.0836296	0.163999	0	0.487042	0.33445	1.032	0	0	0.111929	0	0	0	0	0	0	0.141625	0	0	0	0	0	Up_regulated
HORVU1Hr1G003740	chr1H:8336318-8341576	zinc finger (C3HC4-type RING finger) family protein / BRCT domain-containing protein	#N/A	#N/A	#N/A	#N/A	1.18401	1.0574	0.570469	1.87044	1.5452	1.76056	2.07611	1.58218	1.87033	1.06583	1.30264	1.0371	0.944188	1.20069	1.12692	1.98729	1.75446	1.80823	1.64719	1.94645	2.76145	2.05479	1.81893	1.8521	2.41508	0.611849	2.44009	2.44662	2.28823	2.16914
HORVU1Hr1G003810	chr1H:8362737-8363725	Plant protein of unknown function (DUF868)	#N/A	#N/A	#N/A	#N/A	0.745078	1.26023	0.0407013	0.459226	1.28224	1.83403	4.89539	2.65942	1.35186	2.49659	2.8449	2.03199	5.14782	3.1707	4.82249	0.626273	0.458492	0.587004	1.1779	2.00418	1.76703	1.86739	1.13841	1.14354	0.799876	0.464819	1.99416	2.09471	2.558	1.52609
HORVU1Hr1G003840	chr1H:8402402-8402733	Chromosome 3B, genomic scaffold, cultivar Chinese Spring	#N/A	#N/A	#N/A	#N/A	0	0	0	0	0	0	0	0	0	0	0	0	0	0	0	11.1514	13.0877	16.5493	17.5924	17.7932	7.1385	12.806	8.5708	11.7674	10.0673	0	17.3348	17.5937	33.8049	12.5489	Down_regulated
HORVU1Hr1G003910	chr1H:8452450-8453661	CHY-type/CTCHY-type/RING-type Zinc finger protein	#N/A	#N/A	#N/A	#N/A	0.513756	0.903729	0.550072	0	0	0.0655731	1.14452	0.115382	0.448599	0.0977058	0.351272	0.403854	0.227608	1.17223	0.770314	0.350015	0	0	0.189513	0.111619	0.124815	0.48721	0.0499527	0	0	0.0373926	0.256675	0.0674042	0.20578	0.0409223	Up_regulated
HORVU1Hr1G003940	chr1H:8467987-8469320	Cathepsin B-like cysteine proteinase	#N/A	#N/A	#N/A	#N/A	1.99704	1.66217	1.99976	1.67839	2.42306	3.91505	4.34667	3.48479	2.63446	3.2788	3.14346	2.40395	2.17472	2.51324	2.24784	1.32585	0.928304	1.35306	1.55206	1.34221	1.59397	1.4306	1.36899	1.43241	1.41128	0.742435	2.07261	1.72473	2.345	2.04846
HORVU1Hr1G003990	chr1H:8525620-8527437	unknown function	#N/A	#N/A	#N/A	#N/A	0	0	0	0.022734	0.068767	0.0655731	0.0246133	0.0192304	0	0.130274	0.319339	0.230774	0	0.021708	0.0223279	0	0	0	0	0	0	0	0	0	0	0.124642	0	0	0	0	Up_regulated
HORVU1Hr1G004030	chr1H:8619138-8622763	Disease resistance RPP13-like protein 4	#N/A	#N/A	#N/A	#N/A	0	0	0	0.27356	0.534414	0.668499	0.43192	0.39531	0.695202	0.413673	0.67246	0.23141	0	0.0217679	0	0	0	0	0	0	0	0	0	0	0	0	0	0	0	0	Up_regulated
HORVU1Hr1G004040	chr1H:8638100-8642138	Disease resistance protein	#N/A	#N/A	#N/A	#N/A	0	0	0	0.388226	0.444341	0.58007	0.15904	0.1997	0.244691	0.0601267	0.0884322	0.0355036	0	0	0	0	0	0	0.00416512	0	0	0	0	0	0	0	0	0	0	0	Up_regulated
HORVU1Hr1G004050	chr1H:8659068-8661453	Disease resistance RPP13-like protein 4	#N/A	#N/A	#N/A	#N/A	0	0	0	0.0346441	0.104793	0.249815	0.168785	0.190482	0.290019	0.132349	0.0162212	0	0	0	0	0	0	0	0	0	0	0	0	0	0	0	0	0	0	0	Up_regulated
HORVU1Hr1G004060	chr1H:8673974-8678244	Disease resistance protein	#N/A	#N/A	#N/A	#N/A	0	0	0	0.116124	0.146357	0.0837359	0.0104769	0.0409282	0.0810097	0	0	0	0	0	0	0	0	0	0.0076827	0	0	0	0	0	0	0	0	0	0	0	Up_regulated
HORVU1Hr1G004150	chr1H:8773841-8775056	Chymotrypsin inhibitor	#N/A	#N/A	#N/A	#N/A	1.20476	0.595236	0.751648	30.2718	38.3681	38.2199	0.626548	0.186909	0.817919	1.21093	4.44877	0.881176	10.7802	13.85	4.23696	124.561	66.9453	45.7088	61.5324	61.9758	96.6204	100.248	92.4555	42.1819	243.388	50.6618	173.156	103.261	110.535	108.754	Down_regulated
HORVU1Hr1G004230	chr1H:8929487-8937936	ERD (early-responsive to dehydration stress) family protein	#N/A	#N/A	#N/A	#N/A	18.9234	21.7718	18.3832	13.2893	10.5119	14.3431	10.2256	12.8838	10.1955	7.68442	7.67664	6.93452	6.79041	9.8873	9.18008	12.7471	14.9631	13.0919	19.9673	12.1087	22.2527	31.859	25.5641	18.975	28.5859	16.6101	26.2908	35.7519	14.5142	38.7861
HORVU1Hr1G004330	chr1H:9071486-9082219	RING/U-box superfamily protein	#N/A	#N/A	#N/A	#N/A	5.02279	4.16703	7.14805	4.12366	3.29763	3.45282	4.18868	4.43391	4.04013	6.57281	6.69162	4.53381	1.43554	1.61594	2.38419	1.73877	2.69337	2.27337	2.33989	2.11889	3.08081	2.00672	2.14287	3.11546	1.46081	2.14618	1.96793	1.76773	1.64082	1.69312
HORVU1Hr1G004400	chr1H:9122078-9123098	unknown function	#N/A	#N/A	#N/A	#N/A	147.894	118.855	139.071	280.649	188.494	57.5804	117.48	220.798	192.218	150.907	153.84	193.714	523.281	211.634	365.818	72.2491	143.633	182.516	232.058	164.596	96.9226	110.389	74.5514	264.339	88.6314	154.285	73.9194	43.3034	64.601	22.8957
HORVU1Hr1G004430	chr1H:9160381-9166895	NAD(P)-binding Rossmann-fold superfamily protein	#N/A	#N/A	#N/A	#N/A	6.04942	5.02299	6.2943	5.48177	4.01689	4.20549	5.6351	4.86055	4.63641	7.26109	9.30613	7.57062	7.05018	6.42428	7.81926	3.85829	6.31438	4.69818	4.57691	6.26937	4.86821	4.98152	4.19475	5.82688	2.44301	4.74799	4.29306	3.00427	4.02572	1.78996
HORVU1Hr1G004440	chr1H:9163281-9166923	GRAS family transcription factor	#N/A	#N/A	#N/A	#N/A	2.30746	2.11621	2.16992	2.00809	2.00757	2.23611	2.73911	2.73507	2.33366	2.65466	3.11288	3.3014	3.74831	3.47744	2.87477	1.25975	2.00262	1.43569	2.12567	1.57204	1.46722	1.02117	1.36275	1.68941	0.972517	1.76652	1.44102	0.986695	1.79711	1.02109
HORVU1Hr1G004480	chr1H:9228111-9232111	Kinetochore protein spc25	#N/A	#N/A	#N/A	#N/A	4.14086	4.09311	3.12389	7.02505	5.73518	8.089	1.87622	1.67081	2.49589	1.57501	1.87586	2.11223	3.7312	3.23835	3.93477	2.54725	1.8502	1.53632	1.87143	1.86029	1.9779	1.8503	1.80154	2.37668	1.77063	2.51323	2.35807	1.78636	2.8252	2.43741
HORVU1Hr1G004580	chr1H:9394629-9396162	Cysteine proteinases superfamily protein	#N/A	#N/A	#N/A	#N/A	16.3989	15.5439	0.962345	22.3356	10.554	6.76104	0.175021	3.23627	3.89878	1.31234	0.0252307	0.455831	30.3015	6.27738	11.6167	2.26263	1.36382	1.58422	0.919785	0.382154	0.164358	1.03934	1.89443	7.01241	2.41851	15.5104	0.380243	0.612438	0.609692	0.129329	Up_regulated
HORVU1Hr1G004590	chr1H:9561367-9564492	protein kinase 1B	#N/A	#N/A	#N/A	#N/A	13.6588	10.9175	9.56656	9.77665	8.65696	12.9421	8.33395	11.7093	9.69351	7.402	8.44066	5.98843	6.32345	7.67692	7.67646	6.50735	5.97748	5.41592	5.82921	5.54166	5.07302	6.69269	6.99682	6.01456	7.50191	5.13654	6.68531	9.3762	6.5706	6.77411
HORVU1Hr1G004610	chr1H:9570365-9571168	Protein kinase superfamily protein	#N/A	#N/A	#N/A	#N/A	85.5013	60.8336	41.9937	38.7087	43.5388	66.2289	56.2119	50.7889	55.5752	43.7445	43.9029	38.702	43.6893	51.2949	52.0529	33.193	21.9512	25.2324	28.3235	24.6784	28.0349	21.8132	22.5906	32.3502	35.4604	31.7352	27.3267	38.6115	35.2858	33.312
HORVU1Hr1G004650	chr1H:9595781-9603381	purple acid phosphatase 22	#N/A	#N/A	#N/A	#N/A	5.77354	7.4003	7.51235	1.00793	1.33387	1.52933	10.0429	8.42826	8.76423	7.60083	8.0082	9.92069	6.8968	10.6621	7.21822	1.19521	1.96232	3.05991	4.0469	2.71493	3.24724	3.06012	2.33773	2.94337	1.07831	8.30068	3.99086	4.09351	9.44811	4.97679
HORVU1Hr1G004670	chr1H:9651524-9652937	Cathepsin B-like cysteine proteinase	#N/A	#N/A	#N/A	#N/A	3.70238	4.29816	0.128704	5.41763	1.35155	1.50357	0.0907032	0.826777	1.70324	0.160026	0.0261512	0.236231	5.96455	1.33328	3.34611	0.54721	0.471194	0.142785	0.199537	0.0914071	0.102213	0.638377	1.02268	2.02499	0.767835	3.58272	0.183921	0.38639	0.337034	0	Up_regulated
HORVU1Hr1G004690	chr1H:9671371-9673001	protein kinase 1B	#N/A	#N/A	#N/A	#N/A	11.0537	6.98996	5.28881	5.47508	3.68029	6.89465	8.96136	8.43614	9.72236	7.21855	7.63028	6.83026	7.321	8.15003	6.88003	4.35192	3.70864	4.40646	3.64424	4.28415	3.84599	3.34493	4.40163	5.1799	5.42646	4.70987	3.55561	4.97378	5.67335	4.62353
HORVU1Hr1G004700	chr1H:9671179-9673298	undescribed protein	#N/A	#N/A	#N/A	#N/A	13.5696	9.43899	6.08734	6.04359	6.07401	8.58476	10.7224	10.1749	8.60318	7.50362	9.74898	7.58614	7.43869	9.45674	7.75464	5.49373	3.28947	6.1054	3.76109	5.74312	3.97217	4.9301	4.28368	4.51871	4.20946	4.74576	5.39271	7.37942	5.26456	5.3575
HORVU1Hr1G004720	chr1H:9795076-9797321	Protein NRT1/ PTR FAMILY 6.2	#N/A	#N/A	#N/A	#N/A	134.899	144.1	116.095	169.773	201.966	103.013	156.146	252.801	105.608	103.909	141.535	135.337	170.014	134.009	177.941	103.579	95.8996	114.031	175.732	155.15	97.327	112.528	99.1531	108.369	132.295	78.4778	106.656	137.047	108.025	101.535
HORVU1Hr1G004790	chr1H:9935395-9941153	Leucine-rich repeat protein kinase family protein	#N/A	#N/A	#N/A	#N/A	0.139685	0.407101	0.197221	0.185434	0.237309	0.473145	0.308866	0.096527	0.025588	0	0.00667883	0	0	0.0204306	0	0	0	0.0182331	0.0283113	0	0.00870149	0.0101898	0	0.0184703	0.00576763	0	0	0	0.021519	0	Up_regulated
HORVU1Hr1G004910	chr1H:10236233-10241154	Replication protein A 70 kDa DNA-binding subunit C	GO:0043231//intracellular membrane-bounded organelle;GO:0043227//membrane-bounded organelle;GO:0005634//nucleus;	#N/A	GO:0051716//cellular response to stimulus;GO:0006281//DNA repair;GO:0033554//cellular response to stress;GO:0006974//cellular response to DNA damage stimulus;GO:0006259//DNA metabolic process;	KEGG PATHWAY//Homologous recombination;KEGG PATHWAY//Mismatch repair;KEGG PATHWAY//DNA replication;KEGG PATHWAY//Nucleotide excision repair;	1.50545	1.47216	1.25776	2.91378	3.35279	2.26863	2.05461	1.21461	1.72725	2.30167	2.25681	1.50589	1.06488	2.08471	1.88858	0.658164	0.904596	0.880149	0.633323	0.824558	0.778608	0.455891	0.57812	1.00033	0.808083	1.37193	0.671542	0.921172	0.962758	0.856525	Up_regulated
HORVU1Hr1G004920	chr1H:10246462-10247965	2-oxoglutarate (2OG) and Fe(II)-dependent oxygenase superfamily protein	#N/A	#N/A	#N/A	#N/A	0.168929	0.502881	0.129193	0.0224256	0.305254	0.582153	0.339911	1.04332	0.429105	0.192761	0.903019	1.32792	0.324307	0.235549	0.572651	1.10904	1.28069	1.20395	1.42432	1.10105	0.848171	1.21752	1.47825	1.80038	0.834225	0.368854	0.569684	1.55143	1.42092	0.888079	Down_regulated
HORVU1Hr1G004980	chr1H:10765973-10768127	Glycosyltransferase family 61 protein	#N/A	#N/A	#N/A	#N/A	10.6042	11.1819	36.2402	26.5627	21.4649	41.9316	40.5525	19.3055	24.5647	78.3968	47.4863	43.8042	7.65923	16.3171	17.6684	11.489	14.3879	10.8848	9.40989	5.71262	24.5925	7.42576	9.4677	7.30125	4.68393	16.4876	5.23295	7.73343	6.59679	20.3225	Up_regulated
HORVU1Hr1G005180	chr1H:11362716-11370085	Disease resistance protein	#N/A	#N/A	#N/A	#N/A	0.446477	0.713982	0.977803	0.0673528	0.158911	0.422214	1.78509	2.53643	3.78253	1.20419	1.18072	1.18964	1.3906	4.00028	1.92099	0.153346	0.101406	0.199737	0.145445	0.182246	0.128191	0.153966	0.260467	0.223266	0.148151	1.1728	0.233201	0.135793	0.0650296	0.158418	Up_regulated
HORVU1Hr1G005230	chr1H:11457402-11458470	undescribed protein	#N/A	#N/A	#N/A	#N/A	7.85792	13.4193	6.71412	2.05033	2.01292	2.31715	11.0991	11.1668	34.2852	10.4781	16.2698	12.4148	37.3736	21.9136	34.4097	113.246	35.0154	6.80496	25.502	16.6797	14.7896	73.6453	124.142	59.5261	29.0891	22.9163	30.8991	20.299	6.56614	64.0585	Down_regulated
HORVU1Hr1G005260	chr1H:11498109-11501301	ankyrin repeat family protein	#N/A	#N/A	#N/A	#N/A	31.3852	29.979	20.8506	42.2808	36.7519	51.6412	31.4535	30.2349	25.7121	32.6285	34.374	40.3728	27.6318	32.6587	25.1904	26.4492	23.9879	27.6301	23.0444	27.9141	25.0872	18.7719	24.853	25.3119	25.052	28.9411	25.6784	26.5543	27.1842	23.9204
HORVU1Hr1G005280	chr1H:11519498-11521478	unknown function	#N/A	#N/A	#N/A	#N/A	1.82307	2.36051	3.67791	4.33959	3.84963	4.95463	2.68798	1.95894	1.89626	2.68999	3.30184	1.87077	1.99596	1.71328	2.84821	4.06872	3.41196	3.41357	3.64403	3.6649	4.04725	4.35198	5.25661	4.3765	2.6489	4.07215	3.6511	6.14457	5.19331	5.15757
HORVU1Hr1G005290	chr1H:11525796-11528563	ENTH/ANTH/VHS superfamily protein	#N/A	#N/A	#N/A	#N/A	2.13706	3.21132	3.44079	2.00082	1.5808	4.43599	1.61658	2.19768	2.19638	1.5544	1.45419	1.97041	0.614573	2.09587	1.61313	3.28808	2.81009	2.76749	3.03471	3.48633	3.02405	3.11462	3.34647	3.24818	2.75308	4.58438	3.32949	2.37585	2.00479	3.95994
HORVU1Hr1G005370	chr1H:11662412-11665562	embryo defective 2735	#N/A	#N/A	#N/A	#N/A	1.99426	1.4938	1.44346	1.11097	0.965256	1.21587	0.563015	0.699817	1.32862	0.14674	0.166016	0.319929	0	0.169281	0.116077	1.77552	1.24253	1.51074	2.00799	1.72794	1.49963	1.72236	1.88709	2.55575	1.45278	0.36287	2.22398	2.92014	3.03109	2.76568	Down_regulated
HORVU1Hr1G005390	chr1H:11688849-11691046	DOF zinc finger protein 1	#N/A	#N/A	#N/A	#N/A	1.06122	1.13082	0.892759	0.774835	0.745743	1.06666	1.14393	1.44491	1.36889	1.27821	1.18734	1.40028	1.64552	1.1098	1.64306	2.21828	0.982819	1.32808	3.01984	1.69079	1.52543	1.4341	2.24423	2.53109	1.89404	2.182	1.14322	2.33212	3.42706	2.51476
HORVU1Hr1G005500	chr1H:12034702-12036471	undescribed protein	#N/A	#N/A	#N/A	#N/A	5.62868	4.9982	3.30922	3.24572	3.39033	4.8044	5.28367	4.1874	7.81904	4.34874	4.70131	5.9653	8.00047	8.22748	7.1323	8.75889	6.48572	5.43228	6.56256	6.13994	6.6094	6.2386	8.99589	6.71238	7.59108	7.88617	6.87649	9.36941	6.93966	11.4327
HORVU1Hr1G005520	chr1H:12075672-12077935	Disease resistance protein	#N/A	#N/A	#N/A	#N/A	0.193298	0.127336	0.217854	0.185701	0.13277	0.107126	0.0109665	0.059977	0.0201893	0.038696	0.0885309	0.0114246	0.0338036	0.109616	0.0829021	0.012602	0.0438229	0.0388427	0.0241251	0.0221032	0.0494324	0.0385915	0.0395672	0.034976	0.0163827	0.0444276	0.0444741	0.0133476	0.0764046	0.0324142	Up_regulated
HORVU1Hr1G005710	chr1H:12479901-12485432	Disease resistance protein	#N/A	#N/A	#N/A	#N/A	0.168043	0.0909535	0.194609	0.65968	0.655506	0.873247	0.527896	0.571494	0.861332	0.450461	0.659538	0.474466	0.372238	0.374294	0.388112	0.231945	0.36813	0.329961	0.293491	0.379001	0.143861	0.268636	0.382798	0.231089	0.108241	0.174724	0.386793	0.258266	0.375002	0.107081
HORVU1Hr1G005720	chr1H:12486621-12488964	Protein kinase superfamily protein	#N/A	GO:0004674//protein serine/threonine kinase activity;	#N/A	#N/A	0.0808666	0.118541	0.0515374	0.143136	0.257073	0.344046	0.455217	0.469172	0.556327	0.375935	0.594799	0.681082	0.23884	0.187929	0.237227	0.0834746	0.116112	0.102916	0.113637	0.195213	0.0436581	0.0639068	0	0.0926712	0.0651105	0	0.193589	0.185668	0.256423	0.0644128	Up_regulated
HORVU1Hr1G005760	chr1H:12508776-12510365	Pathogenesis-related thaumatin superfamily protein	#N/A	#N/A	#N/A	#N/A	0	0	0	0.754032	0.677124	0.113276	0.0510227	0.159457	0.0281799	0.33757	0.353057	0.318926	0.471825	0.405001	0.393425	0.175896	0.0305836	0.0602399	0.0935371	0.0257093	0.0287487	0	0	0	0.133389	0	0.04434	0.116439	0.284384	0.226216	Up_regulated
HORVU1Hr1G005800	chr1H:12569208-12570225	Cation/H(+) antiporter 20	#N/A	#N/A	#N/A	#N/A	6.88562	7.2011	8.15893	6.91712	8.24025	7.06862	10.4116	8.2318	8.00731	11.2848	11.2492	20.9759	11.6288	8.9633	14.5461	5.9873	4.59011	6.96434	12.3512	6.17728	7.85859	5.63887	7.07954	6.40682	4.59182	5.67736	6.97126	7.66336	11.2274	8.6651
HORVU1Hr1G006130	chr1H:13072004-13072875	receptor-like protein kinase 2	#N/A	#N/A	#N/A	#N/A	1.49956	0.772985	0.600718	2.22767	1.07527	1.09369	0.256576	0.320742	0.113366	3.53086	2.26364	7.45754	0	0	0	0	0	0	0	0	0	0	0	0	0	0	0	0	0	0	Up_regulated
HORVU1Hr1G006350	chr1H:13231548-13232892	Transcription factor GLABRA 3	#N/A	#N/A	#N/A	#N/A	1.43516	1.94195	1.09757	0	0	0	0	0	0	0	0	0	0	0.117368	0	0.888864	0.917326	0.981978	1.46377	1.844	2.39941	2.10735	1.66549	1.90992	1.51586	0	0.896262	2.33845	1.94703	2.10192	Down_regulated
HORVU1Hr1G006770	chr1H:13499647-13518570	MORC family CW-type zinc finger protein 3	#N/A	#N/A	#N/A	#N/A	1.33261	1.62286	1.30853	2.15126	2.12064	2.35182	1.52987	1.33385	1.61937	1.42048	1.48892	1.26	1.07386	1.56618	1.568	1.4143	1.54774	1.59965	1.25363	1.34396	1.10848	1.59451	1.55804	1.26413	1.22574	1.37224	1.51443	1.50661	1.30145	1.4179
HORVU1Hr1G006860	chr1H:13574730-13581911	Glucose-6-phosphate isomerase	#N/A	#N/A	#N/A	#N/A	18.7969	20.2235	24.3649	23.4316	25.9493	18.1238	18.8272	16.6474	18.8976	22.199	23.9943	22.1568	16.5812	16.0819	17.503	15.4416	17.0769	17.3414	14.276	20.6998	13.1092	13.3751	12.0032	15.1168	9.79883	15.325	14.9454	11.4995	13.4552	9.6739
HORVU1Hr1G006890	chr1H:13586405-13591500	RNA-binding protein 39	#N/A	#N/A	#N/A	#N/A	4.69137	3.96544	3.62513	3.96319	3.86554	5.15574	4.26453	3.55082	3.44348	4.86655	4.1279	3.65359	3.62595	4.5103	4.5835	4.15841	4.20961	3.44276	3.92341	5.05655	4.17414	5.25786	5.47372	3.88553	4.63742	6.22594	5.45624	5.73935	5.71044	4.6686
HORVU1Hr1G006940	chr1H:13690461-13695535	Plant protein of unknown function (DUF247)	#N/A	#N/A	#N/A	#N/A	0	0	0	0.0396037	0.0239591	0	0	0	0	0.037824	0.0148347	0.0134006	0.0264335	0	0.00777926	0.576483	0.894403	0.658102	0.698011	0.743215	0.802086	0.984541	0.498915	1.18974	0.787865	1.72837	1.08804	1.0881	0.824499	0.674865	Down_regulated
HORVU1Hr1G007010	chr1H:13988639-13992621	B3 domain-containing protein	#N/A	#N/A	#N/A	#N/A	0.874456	1.34645	1.15304	0.770566	0.7265	2.10714	1.7227	1.17665	1.92683	2.53278	2.21165	2.43804	1.14663	3.01005	2.05418	0.868418	0.454607	0.793096	0.707104	1.11371	1.1599	1.42978	0.952851	1.07554	1.133	1.05344	1.52532	2.43301	1.23797	1.62124
HORVU1Hr1G007480	chr1H:15304943-15305722	Bowman-Birk type trypsin inhibitor	#N/A	#N/A	#N/A	#N/A	3.03353	0.972177	0.91578	17.115	30.2128	17.8308	14.6288	14.1188	8.8716	10.7286	5.85519	7.53032	11.7889	10.2711	9.78375	4.35095	4.40153	4.538	11.9472	3.81566	3.49097	3.17961	2.32857	5.76344	11.9553	8.59916	2.14373	7.3315	0.31975	6.86739	Up_regulated
HORVU1Hr1G007580	chr1H:15598802-15607504	E3 UFM1-protein ligase 1 homolog	#N/A	#N/A	#N/A	#N/A	8.0112	9.98919	8.68462	8.93681	9.47718	11.2968	9.58826	7.68794	8.53196	9.08793	8.4666	7.02214	5.99972	7.7499	7.20251	7.05532	6.82782	7.74296	6.08579	7.41132	6.09408	7.3465	7.49053	7.04519	5.68884	9.08166	8.0602	8.12438	7.91466	6.30148
HORVU1Hr1G007830	chr1H:16614822-16617493	Cytochrome P450 superfamily protein	#N/A	#N/A	#N/A	#N/A	0	0	0	0.534502	0.0808396	0.179865	0.0289343	0	0.0319609	2.14403	3.0908	4.15975	0.118918	0.459342	0.0131239	0	0	0	0.0636524	0	0	0.0190914	0.254463	1.10738	0.0216123	6.53497	0	0.0132062	0	0.0160355	Up_regulated
HORVU1Hr1G007850	chr1H:16805113-16807208	Intracellular protease 1	#N/A	#N/A	#N/A	#N/A	0	0	0	0	0.0188054	0	0.188465	0.399673	0.0594795	0.32063	0.209588	0.105181	0	0	0	0	0.0645531	0	0	0	0	0	0	0	0	0	0	0	0	0	Up_regulated
HORVU1Hr1G007880	chr1H:16907076-16910857	5'-3' exoribonuclease 3	#N/A	#N/A	#N/A	#N/A	0.0164641	0.022278	0	0	0.0165281	0.0210139	0.212968	0.32354	0.274452	0	0	0	0	0	0	0	0	0	0	0	0	0	0	0	0	0	0	0	0	0	Up_regulated
HORVU1Hr1G007930	chr1H:17203146-17207877	receptor kinase 1	#N/A	#N/A	#N/A	#N/A	0	0	0	0	0	0	0	0	0	0	0	0	0	0	0.0072087	0.027395	0.00952648	0	0.00582717	0	0.0358197	0.0419463	0.032255	0.0760329	0.0415492	0	0	0	0.0221457	0	Down_regulated
HORVU1Hr1G008130	chr1H:17580274-17583426	11S seed storage protein	#N/A	#N/A	#N/A	#N/A	42.4199	27.2701	25.4792	38.3548	51.8036	44.0349	42.0788	41.4585	41.6834	37.6078	45.848	42.3139	39.7357	30.0901	35.7772	80.2862	52.878	64.6766	69.6947	82.8514	61.9079	56.9336	56.4143	53.925	98.2349	78.5228	66.8823	57.5329	61.3229	54.1282
HORVU1Hr1G008250	chr1H:17907383-17913396	beta-hexosaminidase 1	#N/A	#N/A	#N/A	#N/A	8.07904	8.45241	6.83449	9.94613	9.33379	9.99482	7.64161	7.87101	7.6814	7.15873	7.21559	7.58241	7.84497	6.64809	7.44406	9.5882	9.51867	10.7223	10.9265	11.1657	12.0178	11.4453	10.8306	12.2428	10.8972	9.76959	11.2972	13.2584	10.9372	11.5762
HORVU1Hr1G008350	chr1H:18408388-18414274	UDP-galactose transporter 5	#N/A	#N/A	#N/A	#N/A	2.59755	2.94329	2.89099	2.04654	2.79845	2.66173	3.33117	2.47815	2.63189	3.42052	3.43261	3.415	1.53594	3.7009	3.16642	2.07312	1.71929	1.22736	1.81397	1.80468	1.79571	1.75237	1.83774	1.79693	1.47364	2.42085	2.4069	2.16807	2.92883	2.00174
HORVU1Hr1G008360	chr1H:18458166-18463957	laccase 7	#N/A	#N/A	#N/A	#N/A	0.0215011	0.145469	0.748182	0	0.248224	1.24865	2.13228	0.096577	1.07525	0	0	0.289742	0.0317519	0.170343	0.00700832	0	0.0740934	0.00912127	0.0679823	0.101213	0.04353	0.0611704	0.104528	0.129359	0.0173118	0	0.0671378	0	0.139946	0.6508	Up_regulated
HORVU1Hr1G008560	chr1H:18775269-18780615	undescribed protein	#N/A	#N/A	#N/A	#N/A	6.30111	6.5492	5.94851	5.14866	5.98425	6.06231	6.4295	6.1092	4.13301	7.10652	7.48318	6.2407	2.14976	1.17857	2.06424	1.71767	1.62945	2.5153	1.84782	1.53905	1.88449	1.72313	1.901	2.28318	1.44302	2.16546	2.42873	3.43644	3.36228	2.37833	Up_regulated
HORVU1Hr1G008620	chr1H:18802466-18807662	Coiled-coil domain-containing protein 130	#N/A	#N/A	#N/A	#N/A	36.9102	35.2671	31.6982	36.6339	35.2388	36.1234	33.0633	28.1919	33.7278	34.5855	34.4547	30.6533	32.982	39.7535	37.1035	23.2608	19.9475	21.4024	18.3653	20.0891	22.716	22.5482	23.6071	21.9792	21.6118	27.0211	28.1123	26.6082	27.2614	25.8241
HORVU1Hr1G008650	chr1H:18846019-18848329	AT-hook motif nuclear-localized protein 20	#N/A	#N/A	#N/A	#N/A	0	0	0	0.107305	0.703263	0.171949	0.154901	0.015128	0.0427758	0.0170806	0.0167477	0	0.0198947	0.102463	0.105389	0	0	0.0228604	0	0	0	0	0	0	0	0	0	0	0	0	Up_regulated
HORVU1Hr1G008670	chr1H:18905892-18907170	Lysosomal Pro-X carboxypeptidase	#N/A	#N/A	#N/A	#N/A	5.11186	6.12647	9.82942	13.7014	18.3764	14.0121	0.139943	0	0	0	0	0	0	0	0	0.0301527	0	0	0	0	0	0	0	0	0	0	0	0	0	0	Up_regulated
HORVU1Hr1G008900	chr1H:19666237-19669353	Chromosome 3B, genomic scaffold, cultivar Chinese Spring	#N/A	#N/A	#N/A	#N/A	0.25953	0.121561	0.320626	0.079507	0.0200414	0.0382212	6.02555	6.62452	9.38156	0.151869	0.359862	0.448377	0.33904	0.68327	0.468521	0.0247292	0.0515969	0.28795	0	0.0144579	0.0323342	0.0189323	0.0970547	0.0686343	0.0964446	1.59833	0.922597	0.104769	0.0999539	0.0477055	Up_regulated
HORVU1Hr1G009070	chr1H:20191510-20195380	Leucine-rich repeat receptor-like protein kinase family protein	#N/A	#N/A	#N/A	#N/A	0	0.0652974	0	0	0	0	0.0346786	0	0	0.0101971	0	0	0	0	0.0104862	0.0697382	0.0415735	0.0136477	0.0508594	0.0931938	0.0651319	0.289834	0.187681	0	0.0863431	0.0234151	0.120546	0.211041	0.0966436	0.076876	Down_regulated
HORVU1Hr1G009250	chr1H:20475862-20488249	receptor kinase 2	#N/A	#N/A	#N/A	#N/A	0.345604	0.814203	0.804728	0.118795	0.219939	0.289478	0.47011	0.609853	0.876904	0.434265	0.243589	0.561364	0.211895	0.674735	0.229323	1.60537	1.3159	0.46602	1.43421	0.963159	1.66426	2.39079	1.97419	1.41094	1.63316	0.887128	1.83456	1.5789	1.26686	2.4456	Down_regulated
HORVU1Hr1G009430	chr1H:20926838-20931337	Single-stranded nucleic acid-binding protein R3H	#N/A	#N/A	#N/A	#N/A	0.122226	0.266456	0.228496	0.00901426	0.0409003	0.043334	0.751475	0.793005	1.12115	0	0	0	0.401105	0.430372	0.389543	0	0	0	0	0	0	0	0	0	0	0	0	0	0	0	Up_regulated
HORVU1Hr1G009560	chr1H:21407691-21410287	Disease resistance protein RGA2	#N/A	#N/A	#N/A	#N/A	0	0	0	0.0185532	0.0187069	0.112975	0.0401738	0.0523131	0	0.0767845	0.0173742	0	0.0550372	0.0236212	0	0.207743	0.064215	0.166009	0.0294594	0.16869	0.0980887	0.132537	0.144947	0.128128	0.0800201	0.0678137	0.0872801	0.220034	0.0839684	0.126165	Down_regulated
HORVU1Hr1G009600	chr1H:21508232-21511873	Leucine-rich receptor-like protein kinase family protein	#N/A	#N/A	#N/A	#N/A	0	0	0	0	0	0.0545542	0	0.0191987	0	0	0	0.0383989	0	0	0	0.32826	0.103104	0.174071	0.0900956	0.247634	0.443055	0.372912	0.76468	0.308586	0.0367088	0.0995494	0.619275	0.190664	0.273921	0.394931	Down_regulated
HORVU1Hr1G009610	chr1H:21521217-21524727	Leucine-rich repeat receptor-like protein kinase family protein	#N/A	#N/A	#N/A	#N/A	0	1.31987	0.732415	0.105945	0.160234	0.76962	0.216661	0.288768	0.450493	0.371009	0.264566	0.637306	0	0.0224809	0	3.55886	3.23909	0.88778	2.25232	2.28617	2.18303	6.67695	7.74243	2.8809	1.52314	2.5945	5.1612	3.36222	3.40969	3.33383	Down_regulated
HORVU1Hr1G009900	chr1H:22166637-22176854	Nuclear pore complex protein NUP107	#N/A	#N/A	#N/A	#N/A	1.63669	1.4531	2.02878	2.10004	2.5959	2.78014	0.970668	0.867702	1.55517	1.18797	1.3993	1.14104	0.916479	1.19545	1.24148	0.991075	0.849156	1.22861	1.04845	1.16327	0.68981	1.5752	1.70376	1.08248	1.0255	0.872388	1.2653	1.5606	1.17586	1.12921
HORVU1Hr1G009920	chr1H:22229908-22232669	ABC transporter G family member 5	#N/A	#N/A	#N/A	#N/A	3.84832	4.46984	0.97332	3.05845	3.08716	5.51573	0.909469	1.29488	1.12564	0.634528	0.491607	0.674951	1.12635	1.29362	1.37775	0.805877	0.492753	0.725407	0.26639	0.361369	0.659228	1.00324	1.07014	0.687928	1.015	1.27695	0.694013	1.38173	0.49669	0.982543	Up_regulated
HORVU1Hr1G009950	chr1H:22563575-22568062	arginine/serine-rich splicing factor 35	#N/A	#N/A	#N/A	#N/A	19.2198	19.6502	17.2069	17.12	19.239	23.8424	25.3268	19.8189	20.9133	20.298	21.6139	19.1593	14.6104	21.7848	20.1788	24.8874	24.8668	23.8793	25.6815	23.0982	31.5437	28.3308	24.5265	29.3277	25.9068	22.5693	23.4527	36.3992	30.7461	33.0873
HORVU1Hr1G010020	chr1H:22754756-22757147	beta glucosidase 46	#N/A	#N/A	#N/A	#N/A	0.189622	0.144328	0.0906368	0.37759	0.475898	0.363036	0.596171	0.479098	0.54564	0	0	0.0532352	0.192518	0.0901374	0.417202	0.0293607	0.204201	0.0402211	0.062453	0.0514969	0.15356	0.134868	0.0460927	0.183349	0.0508921	0.103509	0.207235	0.0310978	0.0474695	0.0377601	Up_regulated
HORVU1Hr1G010110	chr1H:23013097-23015506	Carboxypeptidase Y homolog A	#N/A	#N/A	#N/A	#N/A	0	0.0699215	0.0395191	0.0171495	0	0	0	0.0435197	0.0410187	0.0163789	0.048179	0	0.0190775	0.0163756	0.0336865	0.0640087	0.0445175	0.0219213	0.0272305	0.0187113	0.18831	0.098008	0.125607	0.0222065	0.0693432	0.0564148	0.0645414	0.101694	0	0.16464	Down_regulated
HORVU1Hr1G010210	chr1H:23166698-23169065	Bidirectional sugar transporter N3	#N/A	#N/A	#N/A	#N/A	0.10496	0.550341	0.160541	1.20177	0.368786	1.47361	3.58277	8.30928	1.97877	7.31909	5.26816	6.8068	1.25937	0.399142	0.855292	0.893843	0.406905	0.267158	0.594585	0.0760121	1.99746	1.31885	0.867447	1.35316	1.05637	3.20849	0.393287	0.963939	1.02474	2.4245	Up_regulated
HORVU1Hr1G010220	chr1H:23201107-23202469	Pentatricopeptide repeat-containing protein	#N/A	#N/A	#N/A	#N/A	1.03225	1.44411	1.73944	1.16129	0.860622	1.78645	1.86079	1.86641	1.49991	1.96312	2.49036	1.7879	1.35644	2.05143	1.49412	1.58205	0.949578	0.935183	0.746793	0.760227	1.02012	1.74213	1.54801	1.45861	1.61529	0.967775	0.983354	1.62975	1.22635	1.49114
HORVU1Hr1G010230	chr1H:23219158-23220138	Defensin-like protein	#N/A	#N/A	#N/A	#N/A	7.94637	4.70419	5.08016	16.3591	11.9036	9.03301	4.28285	7.59867	4.82941	10.7439	8.83667	11.5727	1.74189	0.786942	0.202354	3.69119	2.35326	2.42293	3.53318	4.49593	5.83182	2.47268	2.77663	4.2686	3.59893	2.80143	2.86897	3.33943	7.33544	3.80761
HORVU1Hr1G010250	chr1H:23223496-23224647	Defensin-like protein	#N/A	#N/A	#N/A	#N/A	4.63797	2.33672	5.43372	10.2507	4.95319	2.64496	0.106371	0.498649	1.05748	0.250226	0.0920059	0	1.23868	1.40724	2.31588	12.7125	36.0033	11.554	19.9425	14.686	23.4545	6.45711	6.9082	13.4854	28.8946	0.0359112	1.54066	3.10721	4.54541	8.33181	Down_regulated
HORVU1Hr1G010380	chr1H:23812071-23816472	WEB family protein At5g16730, chloroplastic	#N/A	#N/A	#N/A	#N/A	3.90408	3.33997	1.95805	3.69927	3.15244	3.79138	1.05717	1.3422	2.212	2.0714	2.1805	2.58921	4.0838	1.67651	2.39754	4.94112	4.54545	7.69293	4.04011	2.95028	2.97831	3.24627	3.6034	5.19128	5.23902	2.8518	2.00526	3.51681	1.91218	4.1125
HORVU1Hr1G010400	chr1H:23869533-23871233	Membrane protein, putative	#N/A	#N/A	#N/A	#N/A	1.37194	2.06736	1.57384	1.59361	1.31467	2.06944	1.38924	3.02866	2.32658	2.03592	1.31791	1.47062	1.63463	2.80623	1.3009	2.47188	2.95483	2.1693	3.02331	2.371	1.48978	1.74459	3.18327	2.89429	4.41852	1.77013	2.55087	2.49541	2.84124	3.67575
HORVU1Hr1G010500	chr1H:24025415-24025888	unknown function	#N/A	#N/A	#N/A	#N/A	1.97048	3.73283	1.10512	2.79024	1.97814	2.17968	3.96492	4.1304	0.729942	1.33243	2.04134	5.60576	3.00692	2.16475	0.6851	0	0.565861	0	0.692253	0.190271	1.06382	0.124578	0.638636	0.112906	0.705135	1.33856	1.47669	0.86175	1.97314	1.46492	Up_regulated
HORVU1Hr1G010520	chr1H:24038202-24043602	Protein kinase superfamily protein	#N/A	#N/A	#N/A	#N/A	0	0.00779998	0.0969869	0.00765236	0	0.0073574	0.00828493	0.00647303	0.00915154	0.00730849	0	0	0.144715	0.270359	0.263049	0.00714039	0.0198643	0	0.00607532	0	0	0.0109331	0.0224191	0	0.0247535	0	0.0143996	0.0151257	0.0230888	0.0183662	Up_regulated
HORVU1Hr1G010670	chr1H:24655092-24658746	GDSL esterase/lipase	#N/A	#N/A	#N/A	#N/A	1.02297	0.385764	0.474538	0.556563	0.572398	0.449493	0.132566	0.320137	0.638976	0.49966	0.687975	0.677964	1.05252	0.637735	1.15884	0.311596	0.260055	0.46954	0.58326	0.218609	0.0543228	0.238553	0.326112	0.302685	0.31506	0.671315	0.230406	0.187018	0.738878	0
HORVU1Hr1G010780	chr1H:25045249-25049714	sensitivity to red light reduced protein (SRR1)	#N/A	#N/A	#N/A	#N/A	5.45084	5.78647	6.53468	5.32927	5.89105	6.41396	6.59323	4.88018	4.57373	6.00295	5.96735	5.02743	4.24233	7.26225	5.86367	3.79671	2.72167	3.11094	3.05356	3.33109	3.705	3.86525	3.93114	3.97443	4.18232	4.68806	3.77208	4.19851	4.02398	3.69637
HORVU1Hr1G010800	chr1H:25327479-25332827	Nuclear factor related to kappa-B-binding protein	#N/A	#N/A	#N/A	#N/A	5.22677	5.07202	4.82526	5.0842	5.69116	6.69346	4.8687	4.817	4.34304	5.93315	5.28207	4.32697	3.74759	3.88823	4.12827	5.52271	5.08456	6.71615	5.8706	6.19634	4.4307	5.27684	7.74186	5.53286	4.39897	5.70205	5.93216	5.90291	5.82831	5.02562
HORVU1Hr1G010820	chr1H:25398105-25405674	Ribonuclease II/R family protein	#N/A	#N/A	#N/A	#N/A	4.98898	3.93256	5.07516	5.28259	5.81925	4.78586	3.81854	4.04609	4.51969	4.2169	4.56787	4.68653	3.98781	4.00524	4.6307	3.32535	4.0729	3.40646	3.64726	4.0661	3.53354	3.82251	4.21943	4.09056	2.79272	3.38329	3.62008	3.36625	4.49614	2.2014
HORVU1Hr1G010890	chr1H:25534797-25542023	Pentatricopeptide repeat-containing protein	#N/A	#N/A	#N/A	#N/A	0.329552	0.33647	0.252033	0.294308	0.409029	0.451213	0.447814	0.349878	0.30916	0.357051	0.413407	0.235504	0.0707879	0.19368	0.195305	0.285751	0.438771	0.493124	0.438893	0.620522	0.354218	0.511402	0.413639	0.411991	0.321626	0.239857	0.407871	0.51098	0.623992	0.386588
HORVU1Hr1G010930	chr1H:25940217-25954849	integral membrane TerC family protein	#N/A	#N/A	#N/A	#N/A	11.7623	11.6357	10.1338	9.27647	9.51366	10.9565	8.58982	8.24919	10.0706	9.59613	10.097	8.85186	8.11833	11.1878	9.46736	13.1781	11.4995	10.9438	10.236	11.4509	11.1255	12.8675	13.3165	10.9841	11.2071	10.4651	12.0167	12.8758	11.9905	12.1318
HORVU1Hr1G010970	chr1H:25974212-25977698	Pentatricopeptide repeat-containing protein	#N/A	#N/A	#N/A	#N/A	0.12044	0.0698442	0.17106	0.0571019	0.310905	0.384307	0.0618222	0.164226	0.300471	0.0872576	0.0641677	0.0966074	0.228677	0.0981449	0.224328	0.0426253	0	0.0729903	0.0544009	0.0996831	0.0836007	0.228433	0.133833	0.0739398	0.0369421	0.0751366	0.0429801	0.0338604	0.29289	0.0822291
HORVU1Hr1G011300	chr1H:27069862-27075361	Pentatricopeptide repeat-containing protein	#N/A	#N/A	#N/A	#N/A	0.619967	0.579599	0.793101	0.246905	0.316846	0.273356	0.17011	0.240498	0.277381	0.228664	0.14013	0.164558	0.34957	0.371504	0.48499	0.111702	0.048555	0.0573828	0.130681	0.0816332	0.073027	0.0748278	0.0109599	0.174388	0.0605058	0	0.084474	0.125706	0.067724	0.0179572	Up_regulated
HORVU1Hr1G011350	chr1H:27353739-27354160	Transducin/WD40 repeat-like superfamily protein	#N/A	#N/A	#N/A	#N/A	0.295106	0.0998287	0	0	0	0	0	0.331383	0.117127	0.748306	1.10058	0.497093	0.217899	0.748154	0.67333	0	0	0	0	0	0	0	0	0	0	0	0.0921474	0	0	0	Up_regulated
HORVU1Hr1G011610	chr1H:28059407-28062108	unknown function	#N/A	#N/A	#N/A	#N/A	0.731749	0.0928263	0.122418	1.01694	0.321384	0.758847	0.460122	0.731828	0.0544555	0.42039	0.42641	1.20692	0.607845	0.0869595	0.149072	0.0708139	0.354603	0.0388031	0.409708	0.0828023	0.0740729	0.260227	0.0889353	0.0196539	0.257764	0.166434	0.0856839	0.450021	0.206082	0.0182144	Up_regulated
HORVU1Hr1G011650	chr1H:28135422-28140303	Wall-associated receptor kinase 2	#N/A	#N/A	#N/A	#N/A	2.31715	2.57669	3.13888	1.73437	3.11804	3.34291	0	0	0	0	0	0	0	0	0	0	0	0.0418293	0	0	0	0.058442	0	0	0.00661588	0	0	0.080853	0	0	Up_regulated
HORVU1Hr1G011660	chr1H:28144803-28152017	receptor kinase 2	#N/A	#N/A	#N/A	#N/A	4.87425	5.16075	6.12482	4.88383	6.23537	5.36235	0.165435	0.0646273	0.13354	0	0	0	0	0	0	0.211129	0.160187	0.161515	0.202966	0.076947	0.0430218	0.109157	0.137744	0.163616	0.240012	0.0837765	0.0829425	0.130687	0.159591	0.123422	Up_regulated
HORVU1Hr1G011730	chr1H:28255937-28257451	Cysteine-rich receptor-like protein kinase 25	#N/A	#N/A	#N/A	#N/A	1.62368	1.69503	1.55553	1.25156	1.54236	1.45958	3.56946	3.68577	5.61975	0	0	0	0	0.022131	0	5.50932	6.56538	6.1696	5.39137	5.94891	6.1432	5.96873	6.38274	6.04727	5.62289	5.94057	6.54736	7.6792	7.04543	5.88249	Down_regulated
HORVU1Hr1G011780	chr1H:28590369-28590972	Structural constituent of ribosome	#N/A	#N/A	#N/A	#N/A	11.816	5.9957	6.65855	8.77174	9.75487	10.0211	11.1169	8.55472	8.39218	7.14558	8.11766	7.85668	6.19911	11.7262	9.17251	8.23303	5.08978	6.59556	8.39779	7.26235	10.1354	7.22458	6.50021	5.9464	6.67633	9.61845	7.57334	6.37436	6.85007	7.43039
HORVU1Hr1G011840	chr1H:28823640-28827237	DNA repair (Rad51) family protein	#N/A	#N/A	#N/A	#N/A	0.712833	0.714483	0.514871	0.552006	0.530076	0.47176	0.313048	0.348349	0.199093	0.142261	0.278976	0.459542	0.867485	0.761358	0.800312	0.351559	0.147841	0.0672	0.139126	0.315477	0.235182	0.338	0.243865	0.204222	0.226743	0.365096	0.288534	0.277104	0.449426	0.210294	Up_regulated
HORVU1Hr1G011890	chr1H:29080209-29084378	Nucleotide-sugar transporter family protein	#N/A	#N/A	#N/A	#N/A	0.13439	0.111128	0.137038	0.208139	0.344775	0.438349	0.214613	0.117375	0.0829718	0.151456	0.426949	0.385674	0.37487	0.293386	0.389373	0.110979	0.15437	0.101353	0.228195	0.129767	0.145108	0.240731	0.203261	0.0770038	0.0240456	0.217362	0.19583	0.127341	0.149523	0.11894
HORVU1Hr1G011900	chr1H:29082174-29086494	unknown function	#N/A	#N/A	#N/A	#N/A	0.168746	0.142709	0.129053	0.252015	0.148227	0.437487	0.0833699	0.201333	0.184181	0.280805	0.294999	0.296089	0.109023	0.594918	0.37127	0.0979808	0.0363439	0.0626377	0.261213	0.122206	0.111031	0.150025	0.174327	0.13597	0.0509503	0.253312	0.263457	0.166044	0.232339	0.168014
HORVU1Hr1G011930	chr1H:29359791-29361644	O-methyltransferase 1	#N/A	#N/A	#N/A	KEGG PATHWAY//Phenylpropanoid biosynthesis;	0	0	0	0.133109	0.838825	1.19447	0.264206	0	0.0265311	0	0	0	0.0493577	0	0	0	0	0	0.0176129	0	0	0	0	0	0	0	0	0	0	0	Up_regulated
HORVU1Hr1G011990	chr1H:29888028-29888437	Chymotrypsin inhibitor	#N/A	#N/A	#N/A	#N/A	5.58141	3.12633	2.51236	24.915	31.6132	22.2343	0.756948	0.521161	2.73262	3.7122	4.12399	1.03783	6.52894	3.05919	0.841888	38.7302	20.0021	13.7306	20.1334	19.0559	34.2737	28.149	30.3361	15.7719	74.6627	16.7045	48.1862	31.7239	26.8899	33.3995	Down_regulated
HORVU1Hr1G012420	chr1H:31198788-31203284	GPI-anchor transamidase	#N/A	#N/A	GO:0045017//glycerolipid biosynthetic process;	KEGG PATHWAY//Glycosylphosphatidylinositol(GPI)-anchor biosynthesis;	4.66036	4.14682	3.60499	2.83631	3.4988	4.9938	2.51419	1.97934	2.02459	2.97128	2.64776	2.53425	1.35081	2.44594	1.98478	0.942835	0.471668	1.1443	0.971085	1.29586	0.854297	1.13971	1.23345	0.5509	1.09667	1.59392	1.19252	1.17381	1.05635	0.627552	Up_regulated
HORVU1Hr1G012440	chr1H:31214977-31217496	Pentatricopeptide repeat-containing protein	#N/A	#N/A	#N/A	#N/A	3.30815	2.66519	5.25973	4.99836	4.06387	6.51409	5.28642	4.70462	3.36888	4.77375	5.69532	5.40136	4.66035	4.52449	4.68208	3.07336	3.29999	2.49287	3.33748	5.31168	3.93038	3.46745	3.40698	3.72248	1.28507	4.48288	3.79212	3.68351	5.33941	2.70439
HORVU1Hr1G012460	chr1H:31346283-31348593	Interactor of constitutive active ROPs 3	#N/A	#N/A	#N/A	#N/A	1.24483	1.35448	1.40349	0.937004	1.64905	1.47418	1.59547	0.95112	0.937207	0.829815	1.53954	1.23939	1.05182	0.943519	1.28837	0.874315	1.29355	0.838405	0.811529	1.20821	1.01848	0.60851	0.386814	0.805191	0.799076	0.990088	0.945707	0.479859	0.514025	0.551996
HORVU1Hr1G012470	chr1H:31351341-31354350	Ribosome biogenesis regulatory protein homolog	#N/A	#N/A	#N/A	#N/A	15.0871	13.1809	16.0658	20.1699	22.9985	21.4228	30.393	21.8678	17.4174	21.7066	21.1918	21.5648	12.7626	27.9904	21.595	9.87238	9.7765	8.90478	10.7331	13.5983	11.9655	14.1521	12.9632	11.7691	11.0824	13.5112	16.1096	15.362	25.0095	10.476
HORVU1Hr1G012690	chr1H:31684592-31688415	Tetraspanin family protein	#N/A	#N/A	#N/A	#N/A	36.4993	42.9569	30.6656	46.2946	35.0165	41.8229	54.5589	45.5029	37.2047	40.6086	48.3236	45.5047	33.9924	40.1324	34.8255	46.8466	39.4036	40.9792	53.2639	43.3987	102.326	56.8297	62.3454	46.6169	104.234	45.8231	47.3444	93.6501	49.9848	87.8944
HORVU1Hr1G012720	chr1H:32101798-32102986	LOB domain-containing protein 11	#N/A	#N/A	#N/A	#N/A	0.261847	0.850349	0.520662	0.799494	0.157719	0.701837	0.639779	0.41165	1.08084	0.23239	0.130206	0.705713	0.850705	0.298727	0.0682795	1.52445	1.98513	3.42131	1.76621	0.758522	6.40387	3.07913	2.24044	1.21529	3.37326	1.63899	0.621394	1.09933	0.10488	8.21764	Down_regulated
HORVU1Hr1G012730	chr1H:32173373-32186590	4'-phosphopantetheinyl transferase superfamily	#N/A	#N/A	#N/A	#N/A	1.08348	0.882839	0.770979	1.25698	1.66464	1.9541	1.3135	1.24312	1.4135	1.03028	1.32936	1.02099	0.434793	0.991256	0.927435	0.589361	0.681807	0.71144	0.66281	0.945005	0.965166	0.804129	0.787815	0.813818	0.82939	0.912021	0.864922	1.22992	0.905692	0.904303
HORVU1Hr1G013160	chr1H:33803094-33804824	Zim17-type zinc finger protein	#N/A	#N/A	#N/A	#N/A	8.13511	8.71108	6.19816	12.2002	11.6361	11.808	8.96696	6.79985	7.6229	10.5275	8.89656	10.8871	5.91645	6.6486	6.63909	5.85298	6.00724	5.76049	6.76885	5.09413	6.76133	6.64166	7.04746	5.09942	5.74567	6.43293	6.53197	5.77795	6.40049	7.08889
HORVU1Hr1G013190	chr1H:33846163-33852345	Glycosyltransferase	#N/A	#N/A	#N/A	#N/A	4.31957	3.75362	2.40944	4.67556	4.63473	6.09495	2.99737	2.45866	7.51833	3.29728	3.38697	3.76045	4.53549	2.06588	2.67385	10.0264	10.1313	9.35565	10.7862	5.58924	8.11937	7.77936	13.5342	8.07235	19.3787	4.29043	4.72079	8.91028	2.93651	12.508	Down_regulated
HORVU1Hr1G013210	chr1H:34083562-34087925	IQ-domain 2	#N/A	#N/A	#N/A	#N/A	5.94972	5.05206	4.57784	5.73189	6.32347	7.4863	3.86883	4.07088	6.53934	4.39778	4.09497	5.00426	7.14996	4.38162	5.58241	11.5323	9.85714	12.4565	8.12387	5.94859	5.53994	7.7096	9.15752	8.64356	17.0414	6.60075	6.2579	8.78565	4.22107	8.95064
HORVU1Hr1G013600	chr1H:36438877-36459275	E3 SUMO-protein ligase SIZ1	#N/A	#N/A	#N/A	#N/A	2.9633	3.79655	3.14078	2.70247	3.27747	3.72846	2.72873	2.95242	3.71703	3.02355	3.22462	2.89458	1.89522	2.69585	2.48068	3.75475	3.48186	3.37147	3.03724	3.35182	3.68428	6.14324	6.57849	4.50785	3.72213	3.55047	5.00559	5.36667	3.90834	4.27937
HORVU1Hr1G013820	chr1H:37374778-37382171	isovaleryl-CoA-dehydrogenase	#N/A	GO:0050660//flavin adenine dinucleotide binding;GO:0050662//coenzyme binding;	#N/A	#N/A	18.746	24.453	14.7014	41.1065	41.849	30.9762	65.9145	50.908	90.6541	52.3423	45.1153	43.294	16.4532	20.3686	27.2777	7.51436	11.7633	9.19821	13.6539	12.1343	16.24	15.1018	12.5084	15.2988	10.367	12.8895	13.3353	16.1661	19.7679	20.3567	Up_regulated
HORVU1Hr1G013840	chr1H:37377521-37382060	Protein kinase superfamily protein	#N/A	#N/A	#N/A	#N/A	24.372	27.0211	15.398	44.5531	43.8115	35.9649	79.1744	63.1452	109.361	55.7232	49.0959	54.923	19.292	24.4614	32.5363	7.59413	14.5334	9.08823	15.9438	14.1341	17.3822	14.5023	12.3486	16.9276	11.4405	14.724	14.4496	17.8863	24.7757	25.1813	Up_regulated
HORVU1Hr1G013870	chr1H:37599000-37601168	Peptide-N4-(N-acetyl-beta-glucosaminyl)asparagine amidase A protein	#N/A	#N/A	#N/A	#N/A	0.832527	1.70919	0.263461	17.4925	16.5423	21.3068	2.82634	1.72467	12.3284	1.58329	0.642387	1.12833	1.58979	1.27366	0.804732	0.320044	0.420443	0.487141	1.6187	0.249484	1.27865	0.517265	0.251215	0.986955	2.03407	0.689514	0.19721	0.395475	0.229972	0.800334	Up_regulated
HORVU1Hr1G013900	chr1H:37693920-37828074	P-loop containing nucleoside triphosphate hydrolases superfamily protein	#N/A	#N/A	#N/A	#N/A	1.16546	1.03837	1.89618	0.909084	1.1304	0.752945	1.15061	1.00525	1.16121	1.11176	0.895723	1.06912	1.31378	1.24122	1.33171	0.741656	0.781817	1.18526	1.07258	1.03085	0.907366	0.650737	0.559824	0.892831	0.527467	1.217	0.840257	0.639446	1.4193	1.27904
HORVU1Hr1G013990	chr1H:38319963-38322106	Exosome complex component RRP41 homolog	#N/A	#N/A	#N/A	#N/A	0	0	0	0.207975	0.343143	0.454452	0	0	0	0	0	0	0	0	0	0.229345	0.466253	0.241676	0.315219	0.556973	0.507481	0.513242	0.637	0.685496	0.565721	0.476833	0.249042	0.635314	0.513414	0.385711	Down_regulated
HORVU1Hr1G014000	chr1H:38322311-38323586	receptor kinase 1	#N/A	#N/A	#N/A	#N/A	0	0	0	0	0	0	0	0	0	0	0	0	0	0	0	0.816036	1.26121	1.11788	0.617169	0.777485	0.63229	0.370218	0.854051	0.796893	0.261939	0.390689	1.15805	0.768281	0.537511	0.660786	Down_regulated
HORVU1Hr1G014010	chr1H:38531566-38549552	30S ribosomal protein S1	#N/A	#N/A	#N/A	#N/A	0.724397	0.638756	1.50972	0.991273	0.951235	1.81192	0.853638	0.803809	1.37897	0.833557	0.783167	0.686252	0.727536	0.937833	0.886282	0.865416	0.967164	1.29622	0.917246	1.06165	0.911917	2.2595	2.28324	1.198	0.969328	0.992005	1.9382	2.72283	1.36137	1.53412
HORVU1Hr1G014140	chr1H:39127018-39129044	unknown protein; BEST Arabidopsis thaliana protein match is: unknown protein .	#N/A	#N/A	#N/A	#N/A	7.89476	6.44281	16.1633	3.87409	2.00449	1.41149	4.90075	3.15631	3.36507	2.80421	4.67807	3.86361	3.76524	2.53106	4.666	3.42464	4.20786	4.27439	4.8078	5.25023	3.08472	2.12661	2.15051	3.98676	0.989346	0.804892	1.74575	0.523937	3.04527	0.220217
HORVU1Hr1G014280	chr1H:39612399-39613099	unknown protein; BEST Arabidopsis thaliana protein match is: unknown protein .	#N/A	#N/A	#N/A	#N/A	0	0	0	0	0	0.226746	0	0	0	0	0	0	0	0	0.115812	0	0.153049	0.150729	0	0	0.719332	0.421183	1.03639	0.687102	0.381437	0.905105	0.110945	2.21424	0.978407	0.495271	Down_regulated
HORVU1Hr1G014370	chr1H:39910018-39913912	undescribed protein	#N/A	#N/A	#N/A	#N/A	5.74711	7.4502	4.47958	7.96785	9.26985	14.5299	11.9741	12.1721	17.176	10.5541	9.28618	9.75042	4.93553	7.12783	5.95675	11.9247	13.2269	14.4997	12.2304	10.6996	36.0945	16.6641	17.876	18.0761	22.9333	10.352	13.4957	34.4731	16.2985	31.3307
HORVU1Hr1G014590	chr1H:40474878-40476428	Galactosyl transferase GMA12/MNN10 family protein	#N/A	#N/A	#N/A	#N/A	0.401465	1.22227	0.890391	0.133238	0.32242	0.153723	0.375055	0.157786	0.286813	0.0763504	0.249541	0	0	0	0.0261716	0.696213	0.345865	0.306559	1.35398	0.494262	1.30046	1.90361	1.17104	0.966147	2.26271	0.935033	0.977796	0.368702	1.36682	0.671538	Down_regulated
HORVU1Hr1G014610	chr1H:40538241-40543033	ADP-ribosylation factor 1	#N/A	#N/A	#N/A	#N/A	2.08651	2.30921	1.62747	1.37253	1.59024	2.12386	1.62176	1.63194	2.19681	1.56619	1.72923	1.69262	1.40113	1.69614	1.4387	2.69386	2.20176	2.12435	1.98023	1.77117	2.24788	2.61661	2.77158	2.10737	2.57206	2.21976	2.5192	3.191	2.08101	2.70546
HORVU1Hr1G014710	chr1H:41010020-41012215	Dolichyl-diphosphooligosaccharide--protein glycosyltransferase subunit 4A	#N/A	#N/A	#N/A	#N/A	10.6047	10.6662	7.65485	6.94486	5.7784	10.1515	10.2698	7.53028	13.6848	9.68854	9.53496	6.75045	6.26004	11.5376	8.26261	13.1888	9.77115	8.73289	10.5939	9.44595	12.147	10.6752	11.6343	9.45576	12.3283	11.103	9.63301	12.8716	12.3226	14.8613
HORVU1Hr1G014730	chr1H:41078805-41082430	Zinc finger CCCH domain-containing protein 33	#N/A	#N/A	#N/A	#N/A	19.0588	19.2105	38.7317	20.4308	16.6672	17.6005	32.135	27.5635	16.7303	39.4823	37.5667	27.1166	9.67659	15.3458	17.6209	15.2631	14.2285	16.3299	15.0073	19.1528	23.3514	14.8648	16.2413	16.4305	13.7456	14.333	16.2406	15.97	14.6193	17.7364
HORVU1Hr1G014950	chr1H:41849824-41851378	Trihelix transcription factor GT-3a	#N/A	#N/A	#N/A	#N/A	1.70977	1.8831	2.18945	1.13487	1.99582	2.46138	1.22868	2.23249	2.71441	1.89048	0.988604	1.51815	0.352312	2.34372	0.699865	2.06863	2.63765	2.80008	3.83445	2.90837	4.89439	2.90347	4.94857	2.93903	3.64968	1.07078	3.27776	3.13003	2.07041	4.08565
HORVU1Hr1G015040	chr1H:42493141-42496138	Chaperone protein dnaJ 2	#N/A	#N/A	#N/A	#N/A	1.17015	1.4406	1.40104	1.67435	1.38653	1.78732	2.50891	1.87406	2.04044	1.69032	2.11643	1.38944	1.60763	2.44377	2.46979	1.06928	1.07419	1.90424	1.43543	1.68096	1.39811	1.18245	1.73459	1.2283	1.31799	1.23562	1.61127	1.27725	1.83442	1.23001
HORVU1Hr1G015060	chr1H:42739770-42749277	Chaperone protein DnaJ	#N/A	#N/A	#N/A	#N/A	0.401468	0.379072	0.418375	0.360184	0.396385	0.425134	0.740286	0.465682	0.439503	0.500616	0.489488	0.515243	0.190565	0.45997	0.371007	0.181705	0.245148	0.26389	0.313854	0.332279	0.294748	0.259394	0.298124	0.202862	0.158663	0.287383	0.275515	0.322689	0.413054	0.175704
HORVU1Hr1G015260	chr1H:44093602-44096848	Protein of unknown function, DUF547	#N/A	#N/A	#N/A	#N/A	0.0705179	0.0119274	0	0.222332	0.159282	0.427525	0.152028	0	0	0.0111759	0	0	0.0911203	0.0446944	0	0.283889	0.379697	1.03208	0.529539	0.0255346	0.356916	0.300934	0.497095	0.242435	0.927376	0.128312	0.132116	1.65377	0.300105	1.30595	Down_regulated
HORVU1Hr1G015310	chr1H:44674714-44682752	ATP-dependent zinc metalloprotease FtsH	#N/A	#N/A	#N/A	#N/A	1.43704	1.45605	1.58805	1.65668	2.27093	1.70691	1.84304	1.51332	1.71926	1.57788	1.8463	1.46705	1.29462	1.51219	1.47469	1.2733	1.40388	1.3476	1.43484	1.74282	1.42545	1.34323	1.39056	1.32967	0.885779	1.29614	1.90223	1.48846	1.69373	1.34181
HORVU1Hr1G015490	chr1H:45619545-45625077	carotenoid isomerase	#N/A	#N/A	#N/A	#N/A	14.109	15.8023	13.0483	18.191	16.0058	15.8545	12.0335	11.9595	13.0495	13.3092	13.9478	10.4206	9.65472	8.93563	12.2567	6.64851	9.82028	9.46563	7.59612	9.91231	6.88275	9.10998	9.04296	8.44681	5.62057	8.62651	9.50918	7.09028	8.48948	4.57762
HORVU1Hr1G015550	chr1H:46499550-46503152	Endoglucanase 14	#N/A	#N/A	#N/A	#N/A	7.34488	7.29605	7.85085	5.91909	6.26307	6.71663	4.4958	2.15412	5.41878	6.16802	5.13473	4.77419	4.14722	5.06048	4.56282	5.46956	6.28299	6.17308	9.07065	6.45811	9.82472	6.71952	8.3681	6.01572	9.46208	15.2827	11.7209	11.1442	12.8925	20.4558
HORVU1Hr1G015560	chr1H:46501763-46504394	Acetylornithine aminotransferase	#N/A	#N/A	#N/A	#N/A	16.2499	17.3245	15.5305	13.4928	16.2507	17.8078	11.0528	6.41569	14.1973	12.8603	12.185	13.3433	7.91753	10.1549	9.86465	16.5646	13.0007	13.5764	19.6353	15.4711	21.4407	19.0224	22.7236	15.977	21.623	32.8147	25.4286	23.1122	25.1644	43.3816
HORVU1Hr1G015660	chr1H:47002240-47004177	bZIP transcription factor 53	#N/A	#N/A	#N/A	#N/A	106.413	126.97	110.721	172.85	179.658	168.75	215.723	165.839	158.969	235.535	203.405	190.795	109.889	124.932	167.542	72.0561	80.7699	88.7594	90.3622	85.5812	106.705	94.9429	113.463	118.468	96.9934	105.817	109.235	115.438	117.206	146.669
HORVU1Hr1G015670	chr1H:47244010-47246483	Peptidyl-prolyl cis-trans isomerase-like 4	#N/A	#N/A	#N/A	#N/A	0	0	0	0.0132724	0.0401472	0.0510434	0	0	0	0.012676	0.0372869	0	0	0	0	0.0990758	0.223946	0.271447	0.0632231	0.0289622	0.178124	0.0189627	0.0194421	0.154675	0.225399	0.0145536	0.14985	0.262344	0.320366	0.238911	Down_regulated
HORVU1Hr1G015720	chr1H:47369558-47376053	Homeobox protein knotted-1-like 1	#N/A	#N/A	#N/A	#N/A	0	0	0	0.00611668	0.0740083	0.0117618	0.0794677	0.010348	0.02926	0	0	0	0.0272172	0.0233625	0.0240297	0	0	0	0	0	0.0298506	0	0	0.0158406	0	0	0	0	0	0	Up_regulated
HORVU1Hr1G015820	chr1H:48461179-48465102	unknown function	#N/A	#N/A	#N/A	#N/A	3.03085	1.74995	2.86403	0.0105327	0	0.0303802	0.0798237	0.053457	0.113366	0.17101	0.0591802	0.178197	0.0234336	0	0.0206892	0.0393122	0.0683532	0.0269268	0.0250862	0.0344757	0	0.0300968	0.0925729	0.0136385	0.0170354	1.35128	1.27837	0.020819	0.0476691	0.0884773	Up_regulated
HORVU1Hr1G015910	chr1H:48877754-48879054	Protein BIG GRAIN 1-like	#N/A	#N/A	#N/A	#N/A	2.87166	0.841906	0.36603	1.08012	0.960941	0.91631	0.653491	0.644935	1.25373	0.364088	0.178496	0.591213	3.0392	0.758362	2.52726	0.177857	0.94835	1.0558	0.580088	0.519917	0.31007	0.22694	0.651497	0.78158	0.899169	0.836032	0.478232	0.376759	0.287554	0.419351	Up_regulated
HORVU1Hr1G015920	chr1H:48883886-48884842	annexin 5	#N/A	#N/A	#N/A	#N/A	3.25325	3.08144	2.78657	0.690999	0.457225	0.498274	2.71193	2.08231	1.91099	3.176	3.31632	1.97279	1.96974	3.05164	3.05396	0.362683	0.0560539	0.220817	0.48002	0.0942407	0.158073	0.0617031	0	0.615145	0.384177	0.947124	1.17837	0.554869	1.88943	0.362785	Up_regulated
HORVU1Hr1G016080	chr1H:49254789-49256297	annexin 5	#N/A	#N/A	#N/A	#N/A	27.122	21.2874	22.7876	5.09581	6.19091	2.26898	22.2717	22.8597	15.3103	22.2398	39.4666	28.9026	14.0555	33.4227	26.3367	0.506668	0.867406	2.18903	3.96274	1.18489	1.98745	1.58143	0.458889	3.24513	3.20892	13.0074	3.91023	3.71523	14.3039	2.33077	Up_regulated
HORVU1Hr1G016270	chr1H:50417531-50419068	Chaperone protein DnaJ	#N/A	#N/A	#N/A	#N/A	0	0	0	0	0	0	0	0	0	0	0	0	0	0	0	0.1003	0.0348788	0.0687001	0	0	0.0983585	0.0383939	0.0393646	0.104391	0.0434635	0	0.0252836	0.0531169	0.121621	0	Down_regulated
HORVU1Hr1G016280	chr1H:50763479-50765834	unknown function	#N/A	#N/A	#N/A	#N/A	4.14939	4.86364	4.79035	10.7536	11.6741	12.3631	7.19825	7.30082	8.95821	5.00954	4.58335	3.70991	6.32277	7.18614	11.647	16.6963	16.5075	15.6069	11.7268	13.9723	15.4315	17.1936	18.502	12.4026	16.0166	7.25195	9.8866	13.7312	10.0302	12.0837
HORVU1Hr1G016480	chr1H:52379380-52383241	Nitrogen regulatory protein P-II homolog	#N/A	#N/A	#N/A	#N/A	32.1088	31.9093	28.8707	19.7397	19.434	19.452	27.8814	20.6073	24.2595	31.6051	29.7668	27.2421	22.8991	32.7735	25.3767	23.7002	15.3863	16.4112	20.318	20.8369	21.773	21.5074	21.2832	18.966	24.8058	28.3557	25.5383	23.9076	21.3379	19.7467
HORVU1Hr1G016630	chr1H:54280606-54285108	RNA polymerase II subunit B1 CTD phosphatase Rpap2	#N/A	#N/A	#N/A	#N/A	9.625	14.0549	9.21959	15.9671	18.0429	18.2608	14.5834	16.2277	13.0244	14.2486	13.5954	12.15	8.59719	10.1992	11.8241	7.48344	8.84794	8.81866	8.78385	9.46629	9.22886	11.6016	13.4969	10.1843	8.69672	9.28383	11.7473	15.0508	14.6151	10.6195
HORVU1Hr1G016640	chr1H:54286009-54288770	Protein phosphatase 2C family protein	#N/A	#N/A	#N/A	#N/A	29.1723	36.3012	23.8448	47.4506	51.2159	57.7356	57.902	46.1504	44.3094	41.4883	39.5026	38.1015	29.1807	35.6358	35.3896	20.4136	24.7825	17.4635	26.7183	22.1063	26.6001	31.5346	28.0794	23.6973	32.6126	33.8668	38.1682	37.8152	34.4038	36.1838
HORVU1Hr1G016700	chr1H:55070614-55075264	Auxin transporter-like protein 3	#N/A	#N/A	#N/A	#N/A	0	0	0	0.0533181	0.174719	0.11107	0	0.0451011	0	0	0	0	0.00988534	0.0339412	0.00872762	0	0	0.0340768	0.007055	0	0	0	0	0	0	0.00974412	0.00836083	0	0	0	Up_regulated
HORVU1Hr1G016710	chr1H:55458193-55458417	Protein FAR1-RELATED SEQUENCE 5	#N/A	#N/A	#N/A	#N/A	1.7457	2.87782	2.76415	2.30928	2.71511	2.05551	1.49304	1.20102	1.00514	1.58984	1.57413	1.75329	0	0	0	0.41116	1.04851	0.657121	1.04301	0.667732	0.955738	0.22151	0.119531	0.063397	0.0593901	0.0715813	0.0844518	0.153226	0.307755	0.225222	Up_regulated
HORVU1Hr1G016770	chr1H:55918164-55920224	Peroxidase superfamily protein	#N/A	#N/A	#N/A	#N/A	0	0	0	0.139832	0.906369	0.268885	0.302782	0.168975	0.52557	0.248019	0.187065	0.473147	0.0888868	0.133522	0.0980961	0.0186396	0.129637	0.127671	0.0158593	0.0871806	0	0.114161	0.292618	0.232798	0	0.0657127	0.0187947	0.0394847	0.0301359	0.119859	Up_regulated
HORVU1Hr1G016840	chr1H:56148467-56150007	Peroxidase superfamily protein	#N/A	#N/A	#N/A	#N/A	24.9764	32.4903	24.3269	10.3518	9.6496	15.89	17.5881	32.2299	64.7797	21.364	11.5416	16.5599	4.78865	14.1663	4.32849	76.485	58.2331	38.1244	63.8965	29.4664	42.0783	52.3871	46.7301	54.5462	117.531	26.4389	28.7126	54.9015	23.0773	69.7383	Down_regulated
HORVU1Hr1G016980	chr1H:57229915-57233487	Peroxidase superfamily protein	#N/A	#N/A	#N/A	#N/A	7.02562	4.68585	2.3372	13.0198	13.639	22.757	0.85937	1.22163	3.53336	7.88621	4.12951	11.023	36.1044	8.35831	10.6651	37.3617	29.519	37.9212	22.3362	10.7413	21.7626	26.7607	32.944	33.2041	45.78	13.7688	14.3554	36.3907	14.935	60.6578	Down_regulated
HORVU1Hr1G017240	chr1H:58438529-58442634	serine/threonine protein kinase 1	#N/A	#N/A	#N/A	#N/A	3.48285	6.37243	6.54319	3.28673	2.11303	3.55626	7.58478	6.99727	6.13035	3.8686	3.75555	4.35327	2.31449	5.86411	6.11054	6.5182	9.11889	5.65306	6.47957	6.68955	10.6933	8.18541	7.12613	6.20815	7.71372	9.41225	9.72155	6.17869	5.76203	11.4225
HORVU1Hr1G017380	chr1H:58852508-58857752	serine/threonine protein kinase 1	#N/A	#N/A	#N/A	#N/A	18.518	23.0624	21.5858	18.9227	18.1802	21.1532	27.9597	19.9413	19.6234	27.1086	29.7028	23.7623	16.1936	25.1122	22.1405	25.3052	27.4226	22.7543	27.9247	24.44	26.2732	36.843	30.332	19.7463	28.9008	21.7562	28.2352	25.7237	28.7286	34.8477
HORVU1Hr1G017410	chr1H:59216198-59224810	HXXXD-type acyl-transferase family protein	#N/A	#N/A	#N/A	#N/A	0.737404	0.797262	0.624767	0.782172	0.82736	1.5548	0.400036	0.892998	0.459097	0.536208	0.278606	0.779374	1.39323	0.884334	0.320477	1.19551	1.27056	1.37397	1.101	0.628271	3.02094	1.63856	2.43914	2.59728	3.08118	3.49384	2.88949	5.03651	1.37545	5.14233	Down_regulated
HORVU1Hr1G017670	chr1H:60972624-60974125	Chitinase family protein	#N/A	#N/A	#N/A	#N/A	0.165825	0.140239	0.380457	0.330203	0.998816	0.608494	0.536248	0.605181	0.263262	0.262804	0.154609	0.0465542	0	0.735702	0.162152	0.179732	0	0.140693	0.152923	0	0	0.0393141	0.120924	0.213785	0.111263	0	0	0	0	0.0660424	Up_regulated
HORVU1Hr1G017700	chr1H:61118615-61119514	Hydrophobic protein LTI6B	#N/A	#N/A	#N/A	#N/A	242.496	200.809	253.659	309.105	297.197	359.225	235.766	253.389	218.415	403.153	275.356	241.162	117.803	158.211	143.922	386.638	420.924	350.911	524.166	254.131	737.72	643.381	615.854	415.237	928.019	444.487	498.867	525.428	271.02	853.028	Down_regulated
HORVU1Hr1G017730	chr1H:61130176-61132451	Nuclear receptor corepressor 1	#N/A	#N/A	#N/A	#N/A	15.5942	16.0107	17.8472	7.9719	7.79992	8.22332	13.4477	11.5359	8.55643	9.74689	9.812	11.4595	4.70676	5.98219	6.45622	4.98163	6.24585	7.21892	6.21367	6.81564	7.24474	6.07103	6.27771	8.70014	6.4321	12.0667	10.9346	9.35029	10.1362	7.80142
HORVU1Hr1G017770	chr1H:61271383-61272571	Auxin-responsive protein IAA4	GO:0044424//intracellular part;GO:0044464//cell part;GO:0043229//intracellular organelle;GO:0005622//intracellular;GO:0043226//organelle;GO:0005623//cell;	#N/A	GO:0080090//regulation of primary metabolic process;GO:0019222//regulation of metabolic process;GO:1901362//organic cyclic compound biosynthetic process;GO:1901360//organic cyclic compound metabolic process;GO:0009058//biosynthetic process;GO:0060255//regulation of macromolecule metabolic process;GO:2001141//regulation of RNA biosynthetic process;GO:0046483//heterocycle metabolic process;GO:00194…	KEGG PATHWAY//Plant hormone signal transduction;	3.26401	2.49142	2.49624	1.22213	1.4283	1.94948	2.1351	2.72544	2.75704	2.09569	2.13287	2.53758	2.71905	2.65223	2.10054	1.01078	1.40598	1.27815	1.67592	0.727325	1.1183	0.793681	1.13924	0.647391	0.673859	1.09645	1.38506	1.37254	1.67611	0.399983	Up_regulated
HORVU1Hr1G017800	chr1H:61341051-61341950	Histone superfamily protein	#N/A	#N/A	#N/A	#N/A	0.0691858	0	0.264559	1.65322	2.36146	2.95822	0.447469	0.93229	0.604114	0.0438591	0.387038	0.621551	1.27713	0.613902	0.360819	0.0428503	0.357624	0.410903	0.218752	0	1.23261	0.0656109	0	0.237856	0	0.503554	0.0864138	0.272313	0.277117	0.165326	Up_regulated
HORVU1Hr1G017900	chr1H:61919755-61923297	Transcription factor PIF3	#N/A	#N/A	#N/A	#N/A	14.9515	15.0347	8.57862	8.62849	6.03508	21.1776	8.30491	10.5947	6.9167	6.28593	2.95422	3.66936	8.5645	3.17371	5.37602	1.41926	1.43797	1.74021	1.14047	0.696593	3.86035	2.06581	2.54439	1.90874	1.64763	1.57518	1.3604	3.91581	1.04816	4.70965	Up_regulated
HORVU1Hr1G018020	chr1H:63947104-63948559	RING/U-box superfamily protein isoform 6	#N/A	#N/A	#N/A	#N/A	0	0	0	1.4477	0.558118	1.93774	1.04491	0.240116	0.0678949	0.921763	0.797469	1.39273	0	0	0	0.0264871	0	0.0362846	0	0	0	0	0	0.0367566	0	0	0	0	0	0	Up_regulated
HORVU1Hr1G018030	chr1H:63949612-63950400	undescribed protein	#N/A	#N/A	#N/A	#N/A	0	0	0	1.04766	1.50529	0.956919	0.340281	0.487414	0.313229	0.450264	0.981086	0.443121	0	0	0	0	0	0	0	0	0	0	0	0	0	0	0	0	0	0	Up_regulated
HORVU1Hr1G018080	chr1H:64301018-64306134	ATP-dependent RNA helicase DOB1	#N/A	#N/A	#N/A	#N/A	5.00825	4.05013	5.65967	3.69971	3.38335	3.45934	3.31114	3.10969	3.49846	2.95078	3.91873	3.01718	3.35863	3.79415	2.81165	3.97038	4.55829	5.25904	5.3653	5.35941	4.36115	4.58184	4.57164	6.13771	4.12416	4.22837	5.37224	4.83144	5.546	4.11125
HORVU1Hr1G018140	chr1H:65592292-65593858	Dehydrogenase/reductase SDR family member 4	#N/A	#N/A	#N/A	#N/A	0.294234	0.124417	0	0.170888	0	0.0938862	0.0528611	0	0	0.116578	0	0	0	0	0	0.0683377	0.411912	0	0.387629	0.0532713	1.51901	0.976607	0.357606	0.0632222	0.118453	3.42643	2.75626	1.32698	0	2.1093	Down_regulated
HORVU1Hr1G018150	chr1H:65593816-65606671	unknown function	#N/A	#N/A	#N/A	#N/A	2.2183	2.14636	2.4966	3.04127	3.13616	2.67677	2.30417	2.53178	1.99156	1.74092	2.0502	1.80576	1.97769	2.7935	2.90801	1.75487	1.9528	1.68485	1.66923	2.36064	1.96115	1.36417	1.78011	1.5236	1.84848	2.07986	1.90559	1.69984	1.86724	0.99921
HORVU1Hr1G018190	chr1H:65994537-65997508	pentatricopeptide repeat 336	#N/A	#N/A	#N/A	#N/A	4.21914	3.12508	4.78652	0	0.120442	0	2.41409	1.93104	1.65076	3.7014	4.47443	2.82931	0	0.228122	0.0782123	0.0123845	0.0172266	0	0.0105372	0	0.0323861	0	0	0	0	1.33893	1.4985	0	0	0.0477821	Up_regulated
HORVU1Hr1G018260	chr1H:66182747-66190967	HXXXD-type acyl-transferase family protein	#N/A	#N/A	#N/A	#N/A	7.32075	10.2277	9.95268	3.8627	3.99916	4.61974	7.19433	5.88801	5.06782	7.27459	6.74476	5.46676	3.0128	4.63991	4.51078	2.79412	2.93253	3.56911	3.69722	5.16177	3.56912	3.74964	3.83721	3.67942	3.52665	3.85149	4.08449	3.90527	4.23464	4.07889
HORVU1Hr1G018340	chr1H:66924826-66925035	Nucleosome assembly protein 1;2	#N/A	#N/A	#N/A	#N/A	0	0	0.226765	7.67564	5.95326	6.62289	14.0633	9.98882	5.41349	0	0	0	0	2.06722	0	0	0	0	0	0	0	0	0	0	0	0	0	0	0	0	Up_regulated
HORVU1Hr1G018350	chr1H:67030513-67031321	undescribed protein	#N/A	#N/A	#N/A	#N/A	18.4724	15.7784	7.82884	11.4438	11.5901	23.8719	14.9341	18.1503	16.374	11.515	11.6733	20.8304	17.3336	24.3913	14.3001	85.7111	28.1148	18.5461	45.0618	27.0899	47.9943	78.2465	118.466	53.9807	85.7275	104.645	94.7881	67.304	77.7656	149.958	Down_regulated
HORVU1Hr1G018370	chr1H:67288427-67289119	undescribed protein	#N/A	#N/A	#N/A	#N/A	18.4196	7.84195	9.1393	5.66578	5.77286	11.6976	12.5266	15.3868	7.84563	10.0249	9.66199	12.0072	22.5571	27.563	22.024	40.5686	21.829	16.6953	39.3943	22.8399	58.7202	53.426	47.9624	27.7241	70.4158	45.4507	58.5818	94.5433	73.6878	95.5456	Down_regulated
HORVU1Hr1G018380	chr1H:67297058-67303566	Replication protein A 70 kDa DNA-binding subunit C	#N/A	#N/A	#N/A	#N/A	0.0669643	0.103556	0.109742	0.158743	0.268898	0.341879	0.130618	0.0644539	0.0607497	0.15161	0.273525	0.171884	0.113017	0.127326	0.0561268	0.0710989	0	0.016233	0.00504114	0	0.030988	0.0181441	0.0279041	0.0657768	0.0667544	0.125328	0.0836391	0.00627545	0.00957923	0.0380994	Up_regulated
HORVU1Hr1G018540	chr1H:68365660-68370235	alanine aminotransferase 2	#N/A	#N/A	#N/A	#N/A	37.14	41.6995	45.1199	42.5284	55.6265	56.2665	53.9607	44.1535	75.346	53.8865	53.8197	45.4976	37.1673	50.2804	35.7254	64.0577	56.4303	52.5222	54.2001	69.6231	67.7176	58.4497	63.8587	58.3829	55.8	60.1535	54.8784	56.5076	49.7472	73.0572
HORVU1Hr1G018740	chr1H:69954814-69960705	mitogen-activated protein kinase 16	#N/A	#N/A	#N/A	#N/A	7.88381	8.29398	7.15278	7.91955	7.95688	10.0557	8.58181	7.14407	6.9628	7.40959	6.85134	7.80894	6.81223	7.87695	7.07538	8.61369	8.11209	8.20431	6.57147	8.5336	9.20011	8.20805	8.54914	8.82877	9.2181	8.83015	9.51036	11.1962	8.77277	9.94987
HORVU1Hr1G018750	chr1H:69966904-69971732	Glioma tumor suppressor candidate region gene 2 protein	#N/A	#N/A	#N/A	#N/A	6.22925	6.43712	5.88493	5.78692	6.12662	7.61202	6.41058	5.86701	6.33891	6.0235	5.87469	5.30676	2.55634	5.05327	4.54685	6.00234	6.17206	6.52876	5.81948	6.71654	7.07057	9.0468	9.86522	7.3956	7.92178	5.83052	8.66417	10.104	6.90823	8.29315
HORVU1Hr1G018780	chr1H:70054432-70061856	MBOAT (membrane bound O-acyl transferase) family protein	#N/A	#N/A	#N/A	#N/A	2.56924	2.67934	2.54685	2.11811	2.2178	3.07037	2.05213	2.0168	2.81237	1.91401	2.12591	1.47935	1.22645	1.93955	1.70156	2.85312	2.46013	2.284	1.79802	2.45322	2.8095	3.44522	3.7153	3.00993	2.55177	2.75135	2.92285	3.33324	2.15484	2.86116
HORVU1Hr1G018790	chr1H:70066606-70069400	WD-40 repeat family protein	#N/A	#N/A	#N/A	#N/A	4.7253	4.92149	4.37153	4.03018	3.5705	4.65845	4.40592	4.45985	4.14753	4.0477	3.753	4.31738	4.00803	4.8627	4.30046	5.96337	5.11413	4.42588	4.35987	6.07143	4.82101	5.74196	5.51661	4.83282	4.8501	5.2451	5.66925	5.16072	5.76619	5.0387
HORVU1Hr1G019000	chr1H:71846595-71859008	ATP-dependent RNA helicase, putative	#N/A	#N/A	#N/A	#N/A	0.0300276	0.00338593	0.0038274	0.00332184	0.0251203	0.0191628	0.593413	0.522643	0.985213	0.0412435	0.0155537	0.0168601	0.00739057	0.0412351	0.0261001	1.14685	1.02614	1.24412	1.08128	1.21053	1.26043	1.22447	1.51819	1.10545	1.19273	0.721213	1.05638	1.68746	1.42322	1.59453	Down_regulated
HORVU1Hr1G019320	chr1H:72456075-72463987	ankyrin repeat-containing protein 2	#N/A	#N/A	#N/A	#N/A	8.18513	10.5829	8.0933	8.95239	10.8378	12.0052	8.66717	9.5588	9.2994	8.8951	8.932	9.49724	6.59758	9.69965	7.02824	11.4006	10.6185	11.5245	10.3008	10.1671	13.4475	11.2771	11.455	10.3344	10.0858	13.7025	11.1235	13.3728	15.2141	16.7884
HORVU1Hr1G019390	chr1H:73174331-73177032	P-loop containing nucleoside triphosphate hydrolases superfamily protein	#N/A	#N/A	#N/A	#N/A	6.17127	6.66539	5.68362	4.45766	4.87926	6.33866	5.95659	5.38992	6.56365	6.10476	6.41825	6.17147	4.77264	6.99827	5.57444	8.34383	8.11387	7.00698	6.74855	6.82802	6.43482	8.96984	8.0887	7.27146	7.23678	7.17045	8.29362	9.42621	8.37071	8.53806
HORVU1Hr1G019480	chr1H:73571033-73572205	Queuine tRNA-ribosyltransferase	#N/A	#N/A	#N/A	#N/A	0	0	0.0405972	0.105704	0.15987	0.0677533	0.343327	0.953749	0.589927	0.403817	0.527929	0.715339	0.0391958	0.0672892	0	0.0328774	0.091464	0	0.111894	0	0.0429882	0	0.0516136	0.0456246	0.170964	0.0772718	0	0.0348226	0	0.126849	Up_regulated
HORVU1Hr1G019500	chr1H:73807417-73810905	sucrose-phosphatase 1	#N/A	#N/A	#N/A	#N/A	0.387958	1.95665	2.50847	0.60866	1.788	1.24918	1.97692	2.15844	3.0656	2.47057	2.37857	2.17833	1.73178	2.57065	0.908179	1.70382	1.04826	0.523666	1.1616	0.932278	1.17102	1.33786	2.14326	1.6369	0.94657	1.18081	1.2004	0.636245	0.935886	1.1518
HORVU1Hr1G019530	chr1H:73894571-73896691	GDSL esterase/lipase	#N/A	#N/A	#N/A	#N/A	1.11666	2.12257	1.708	1.11179	0.640573	2.00214	1.68135	0.477689	1.18187	1.71916	1.18987	1.76155	1.35457	1.44919	2.30519	0.708072	3.11509	2.41369	3.53067	2.38756	3.59564	4.38714	5.29942	2.19372	1.59839	1.9738	2.29133	1.63946	3.08828	4.3414
HORVU1Hr1G019570	chr1H:73922394-73928662	Fibronectin type III domain-containing protein	#N/A	#N/A	#N/A	#N/A	3.8646	3.96829	3.549	2.26724	2.81043	2.76244	2.50386	3.59646	3.52061	3.32761	2.81353	2.67396	1.57843	3.08585	1.86471	5.64933	6.11478	4.97	5.60444	3.65271	5.52613	6.50017	7.04174	5.1458	3.96507	3.77066	5.06447	5.0204	3.55749	5.41728
HORVU1Hr1G019590	chr1H:74214631-74217984	SAD1/UNC-84 domain protein 2	#N/A	#N/A	#N/A	#N/A	19.2869	21.1999	19.7383	15.9356	15.9038	19.5618	19.9294	18.7518	19.8904	19.3542	18.4661	16.73	14.6542	18.253	17.395	20.9125	15.5463	20.9779	18.6962	20.4133	19.5272	23.0661	23.8362	18.6357	18.9503	23.9517	18.6732	20.5898	26.2642	25.4326
HORVU1Hr1G019650	chr1H:74331869-74338337	Nucleolar MIF4G domain-containing protein 1	#N/A	#N/A	#N/A	#N/A	2.15692	1.74137	2.27028	2.32832	2.37179	2.61108	2.21318	2.15989	2.40937	2.18493	2.19417	1.47328	1.71166	2.43816	2.42444	1.83857	2.22218	2.27339	3.04663	2.21425	2.28694	3.28963	3.07551	2.19785	2.53637	2.24961	2.92662	4.08798	3.55148	3.05531
HORVU1Hr1G019660	chr1H:74334659-74338337	Calcium-binding protein 4	#N/A	#N/A	#N/A	#N/A	6.52101	3.45031	4.65464	4.22848	5.69029	5.38865	5.03463	5.52952	5.61435	4.49426	4.61453	4.39375	3.79024	5.31995	6.34389	4.0595	4.40788	4.58223	6.92558	5.89711	5.63288	6.73904	7.02321	4.74243	5.56458	5.07476	6.46363	10.3324	9.34264	9.16308
HORVU1Hr1G019670	chr1H:74338707-74342145	Pentatricopeptide repeat-containing protein	#N/A	#N/A	#N/A	#N/A	0.716893	0.461926	0.887664	0.963016	0.685408	1.24179	0.69917	1.04461	0.758755	0.973844	0.753282	0.862555	0.453718	0.854645	0.634253	0.539152	0.411738	0.796511	0.350795	0.642789	0.387035	0.647476	0.630653	0.572146	0.366485	0.223618	0.938044	0.739007	0.444389	0.462261
HORVU1Hr1G019770	chr1H:74709158-74711082	Protein kinase superfamily protein	#N/A	#N/A	#N/A	#N/A	0.307668	0.400301	1.03169	0.612651	0.522692	0.332277	0.306136	0.41193	0.112719	1.11023	1.08859	1.32886	0.17475	0.150001	0.123427	1.77362	2.2428	1.1044	0.860541	0.497047	1.3991	1.21197	1.33465	0.772965	0.774925	0.48231	0.886801	0.310505	0.284384	0.829458
HORVU1Hr1G019870	chr1H:75398304-75398759	unknown function	#N/A	#N/A	#N/A	#N/A	0	0	0	0.181274	0	0.0871432	0.686904	0.690017	0.325181	1.38502	1.44291	2.30015	0.302478	0.259639	1.24625	0	0	0	0.287832	0	0	0	0	0	0	0.0993857	0	0	0.136735	0	Up_regulated
HORVU1Hr1G019900	chr1H:75453310-75453765	unknown function	#N/A	#N/A	#N/A	#N/A	0	0	0	0.27191	0.411245	0	1.96258	0.53668	1.30072	2.68348	3.3102	2.30015	2.319	0.865464	1.24625	0	0	0	0.143916	0.296672	0.110581	0.258991	0	0	0	0	0	0	0	0	Up_regulated
HORVU1Hr1G019930	chr1H:75608501-75609871	F-box family protein	#N/A	#N/A	#N/A	#N/A	0	0	0	0	0	0	0.0652763	0.0765008	0	0.115166	0.395225	0.102005	0.0670703	0.086357	0.207254	0	0	0	0	0	0	0	0	0	0	0.0991682	0	0	0	0	Up_regulated
HORVU1Hr1G020120	chr1H:77735053-77737166	unknown function	#N/A	#N/A	#N/A	#N/A	12.3035	11.462	9.45189	7.06045	7.91821	11.8928	9.00127	8.63886	8.90665	9.3313	8.99407	9.85554	6.62376	8.92454	7.73098	10.7508	8.68538	11.2164	12.0304	12.772	10.9757	11.9048	13.2859	11.052	16.9353	11.6433	11.8983	12.6622	11.4579	13.7379
HORVU1Hr1G020240	chr1H:79080968-79087678	NBS-LRR disease resistance protein homologue	#N/A	#N/A	#N/A	#N/A	0.391333	0.81312	0.924659	0.351125	0.66459	0.796595	0.230461	0.430465	0.442833	0.223891	0.233308	0.290076	0.262683	0.199664	0.253094	0.485702	0.891032	0.998698	0.763474	0.834531	0.659703	0.739779	0.741437	0.744476	0.264301	0.425921	0.729303	0.743416	0.954095	0.460376
HORVU1Hr1G020270	chr1H:78980344-78982485	BTB-POZ and MATH domain 2	#N/A	#N/A	#N/A	#N/A	1.83139	2.89112	1.55623	3.56962	2.83072	1.52122	2.31882	2.31767	2.05371	2.67209	3.95711	2.08925	1.97472	3.04003	2.38777	1.76442	1.85323	1.47984	1.65443	1.78945	1.50663	2.01244	1.66761	1.44912	1.57599	2.79282	2.75943	2.65066	2.94	1.36614
HORVU1Hr1G020330	chr1H:79061869-79063089	undescribed protein	#N/A	#N/A	#N/A	#N/A	1.7339	1.62162	1.48205	1.86173	1.58705	2.31069	2.60199	1.63208	1.9431	2.7156	2.28229	2.40526	1.54385	3.62006	3.0253	1.80034	1.23016	0.995167	1.26306	0.812507	1.19765	1.35413	1.23961	1.53408	0.958083	0.853691	2.22935	2.10758	1.42984	2.07165
HORVU1Hr1G020340	chr1H:79062696-79064406	Mitochondral 37S ribosomal protein S27	#N/A	#N/A	#N/A	#N/A	1.8924	2.14209	1.55859	2.3431	2.00936	4.27333	2.74601	4.74046	4.04433	3.43746	3.59667	3.75982	3.14394	6.64288	5.02954	2.07364	1.06597	1.14245	1.86022	1.58133	3.18288	1.58755	2.37075	2.37717	1.64089	1.21842	1.79545	3.27062	2.04072	2.43496
HORVU1Hr1G020360	chr1H:79212724-79218267	sodium hydrogen exchanger 2	#N/A	#N/A	#N/A	#N/A	35.4011	27.4001	33.6415	27.3838	30.1994	27.7437	28.9979	32.2225	33.85	27.6459	27.7735	24.9056	24.2301	27.7802	28.3679	20.5651	22.5205	20.4936	22.4439	20.9409	21.7993	18.7696	20.6033	18.8631	17.936	21.5736	21.5765	21.3267	23.5027	20.6546
HORVU1Hr1G020390	chr1H:80265150-80271695	cullin 1	#N/A	#N/A	#N/A	#N/A	13.4724	17.6426	13.745	14.6472	15.239	17.3399	15.7224	13.1209	17.5393	13.5285	13.7809	11.4846	9.02119	13.3823	11.4335	18.9671	16.1987	19.7794	16.3418	18.4818	16.2506	24.0494	23.4465	16.3148	18.1702	16.2122	21.1989	22.4411	18.1102	20.4253
HORVU1Hr1G020420	chr1H:80476089-80478256	Arabidopsis thaliana protein of unknown function (DUF821)	#N/A	#N/A	#N/A	#N/A	4.86595	4.70302	5.5901	5.28514	6.68231	2.78269	9.18856	7.43924	4.26387	9.16055	8.06548	8.53949	5.61488	4.87306	8.30794	2.50491	3.95613	2.7702	6.48264	2.30352	3.47995	3.05637	3.07219	4.88828	3.34686	3.44959	3.19667	2.4182	4.38737	2.58392
HORVU1Hr1G020620	chr1H:81825442-81832810	Elongator complex protein 2	#N/A	#N/A	#N/A	#N/A	1.36986	1.47067	1.89453	2.43376	2.94801	3.53349	2.016	1.66722	2.43524	2.9068	2.93682	1.89757	1.39911	2.50589	2.10688	1.39203	1.22255	1.67727	1.18439	1.85937	1.31527	2.34146	2.32887	1.37478	1.14919	2.10748	2.21299	2.37839	1.72491	1.84906
HORVU1Hr1G020690	chr1H:82141515-82143479	Peroxidase superfamily protein	#N/A	#N/A	#N/A	#N/A	368.39	313.321	313.103	181.438	144.21	141.172	121.038	342.499	201.041	197.366	203.905	138.037	225.667	138.883	162.433	135.286	147.156	190.91	113.641	103.727	77.6885	133.357	125.624	195.058	175.713	174.702	103.185	181.515	82.762	95.3196
HORVU1Hr1G020720	chr1H:82523744-82525605	Peroxidase superfamily protein	#N/A	#N/A	#N/A	#N/A	0.967194	1.91797	1.27532	0.708394	2.81241	3.0649	2.7083	1.62913	1.32371	0.591992	0.995064	0.149811	0.664902	0.887807	0.56529	0.206563	0.057465	0.452751	0.351503	0.386452	0.621199	0.822333	0.453989	0.515971	0.930914	0.655403	0.479048	1.96905	1.30246	1.75332
HORVU1Hr1G021120	chr1H:84326638-84338930	4-hydroxy-tetrahydrodipicolinate reductase	#N/A	#N/A	#N/A	#N/A	1.6982	1.22417	1.69687	1.70085	1.99908	2.461	1.21311	0.726459	1.02305	1.15664	1.28489	0.851353	0.798622	1.8259	1.13671	0.939089	0.735858	0.823331	0.660518	0.655183	0.687616	1.07363	1.59219	0.946984	0.615837	0.698927	1.11735	2.08545	1.48793	1.1554
HORVU1Hr1G021130	chr1H:84343764-84347935	Asparagine--tRNA ligase	#N/A	#N/A	#N/A	#N/A	17.9851	16.6234	19.7645	15.8425	18.6867	20.4337	18.6454	17.0162	19.8175	18.4796	20.0205	14.1328	12.0588	21.2583	18.2307	22.4684	20.8019	22.5973	19.919	19.9453	17.0414	25.9653	24.5443	19.621	24.2251	18.341	22.7742	27.3017	18.9032	20.1072
HORVU1Hr1G021140	chr1H:84348112-84349304	Glutathione S-transferase family protein	#N/A	#N/A	#N/A	#N/A	8.70805	19.4484	16.3987	3.60475	4.51194	3.43593	8.14192	5.36242	6.50362	31.6676	28.053	36.8023	5.35819	19.4358	5.85992	3.36359	3.50902	2.38333	2.68917	2.88196	2.04734	1.82033	1.3201	1.56931	2.11095	5.11126	6.1984	0.552816	3.23476	1.86458	Up_regulated
HORVU1Hr1G021160	chr1H:84405730-84407984	Glutathione S-transferase family protein	#N/A	#N/A	#N/A	#N/A	7.21422	9.6504	6.85988	9.30389	8.92202	10.0656	4.75066	3.40368	6.81533	5.00805	5.38785	4.31252	2.10642	3.7205	4.64932	3.60169	3.28478	2.0015	3.10782	3.29763	2.99885	2.02903	3.44053	4.19654	5.05032	5.39047	4.05993	1.85341	4.33986	3.1026
HORVU1Hr1G021170	chr1H:84414501-84415817	Glutathione S-transferase family protein	#N/A	#N/A	#N/A	#N/A	0	0.607765	0.4339	0.0941466	0.522097	0.935351	2.75209	0.95565	2.77725	2.0381	2.23348	2.92015	0.628383	2.42724	1.04794	0.761349	0.24439	0.641827	0.548126	0.992962	0.497743	0.493203	0.551642	1.21908	0.532947	0.894698	0.590527	0.434212	1.13624	0.527236	Up_regulated
HORVU1Hr1G021180	chr1H:84464305-84465216	Glutathione S-transferase family protein	#N/A	#N/A	#N/A	#N/A	0	0.375805	0.297363	0.147477	1.67286	0.886202	0.758422	0	0.440923	1.05637	0	0.124754	0.164056	0.457669	0	0	0	0.23564	0	0	0.0449823	0	0	0	0.0298157	0	0	0.0364379	0	0	Up_regulated
HORVU1Hr1G021230	chr1H:85356901-85361506	Anaphase-promoting complex subunit 7	#N/A	#N/A	#N/A	#N/A	1.94966	1.57464	1.34195	1.88049	2.0918	1.76135	1.58059	1.37175	1.14138	1.81144	1.58299	1.34786	1.52956	1.88058	1.52519	1.36978	1.36996	1.49393	1.23931	1.43401	1.38151	1.65825	1.07816	1.17823	1.11193	1.09087	1.48392	1.50678	1.48252	1.15502
HORVU1Hr1G021250	chr1H:85510486-85511891	Transducin family protein / WD-40 repeat family protein	#N/A	#N/A	#N/A	#N/A	0.0885736	0.179777	0.169348	0	0	0	0.763816	0.248655	0.175773	0.786094	0.853356	1.04439	0	0	0	0.0548581	0.11446	0.037575	0.0700131	0.0641453	0.215186	0.251991	0.129181	0.228382	0.023772	0	0.0276573	0.0290519	0	0	Up_regulated
HORVU1Hr1G021340	chr1H:86127131-86130369	Plant protein of unknown function (DUF247)	#N/A	#N/A	#N/A	#N/A	0	0.0899341	0.0145229	0.0630228	0.0953175	0.169662	0.027293	0.0533102	0.135666	0.168534	0.106232	0.0213249	0.168259	0.0120357	0.0866561	0.0470451	0	0.0161117	0	0.0137524	0.0307564	0.072034	0.0184638	0.0163213	0.0713522	0.0829275	0	0.0124571	0	0.0151259	Up_regulated
HORVU1Hr1G021390	chr1H:86146642-86156129	Disease resistance protein	#N/A	#N/A	#N/A	#N/A	0.0254724	0.133561	0.0730526	0.262066	0.530606	0.796534	3.14391	2.4921	1.47605	6.39854	6.91112	4.36938	4.92305	3.50335	4.27177	0.323415	0.581532	0.556508	0.540281	0.530357	0.732294	0.434812	0.458188	0.519961	0.529825	5.1957	4.30301	0.593195	0.306081	0.324633	Up_regulated
HORVU1Hr1G021530	chr1H:86411786-86416434	Double-stranded RNA-binding protein 2	#N/A	#N/A	#N/A	#N/A	8.59875	8.57234	7.38533	6.86321	7.13969	11.2485	7.96955	8.06153	9.18592	7.91331	8.41677	6.8285	7.02161	6.96943	7.33436	12.2274	7.88096	9.3297	8.42024	8.40969	8.43854	11.8125	12.7102	10.9591	13.3219	9.51435	10.2213	12.1601	10.6221	13.4316
HORVU1Hr1G021540	chr1H:86417885-86428489	chromatin-remodeling protein 11	#N/A	#N/A	#N/A	#N/A	8.66239	9.55294	9.22158	8.92213	10.5241	10.2874	9.19661	8.85897	8.82872	8.30098	9.05167	8.24269	6.1727	8.63311	8.4048	9.28648	10.2817	11.2098	9.1916	11.6986	8.07674	10.9832	9.6864	9.88196	8.18367	9.57129	12.1491	10.56	10.6434	9.72052
HORVU1Hr1G021560	chr1H:87332449-87349573	ATP-dependent RNA helicase DeaD	#N/A	#N/A	#N/A	#N/A	0.748161	0.828958	0.862411	0.88524	1.13205	1.06101	0.646737	0.781282	0.766028	0.664454	0.736873	0.637226	0.531075	0.625376	0.70214	0.586493	0.60718	0.509046	0.556149	0.735515	0.564897	0.791764	0.720412	0.692735	0.283249	0.499813	0.65006	0.599853	0.785362	0.489415
HORVU1Hr1G021620	chr1H:87942782-87944973	Heavy metal transport/detoxification superfamily protein	#N/A	#N/A	#N/A	#N/A	6.2092	6.38606	5.6486	4.05493	5.57984	4.93721	9.87779	9.64341	7.29388	3.52354	4.32636	7.00088	3.97467	5.58574	4.35791	4.18682	1.59615	3.33509	5.13236	3.98903	2.41278	2.94418	1.94749	4.28227	2.54002	2.62407	5.34744	5.22289	4.93896	2.53274
HORVU1Hr1G021700	chr1H:88537485-88579805	Histidine--tRNA ligase	#N/A	#N/A	#N/A	#N/A	0.637534	0.642535	0.624315	0.52823	0.579688	0.803426	0.575056	0.475624	0.621246	0.666155	0.722406	0.531601	0.32032	0.448658	0.473891	0.611801	0.648986	0.662774	0.763825	0.690964	0.7952	0.946499	0.916277	0.675174	0.92987	0.733891	0.772489	1.05756	0.653069	0.961932
HORVU1Hr1G021710	chr1H:88877827-88878973	unknown protein; LOCATED IN: endomembrane system; EXPRESSED IN: stem, inflorescence meristem, root, leaf; EXPRESSED DURING: LP.04 four leaves visible; Has 30201 Blast hits to 17322 proteins in 780 species: Archae - 12; Bacteria - 1396; Metazoa - 17338; Fungi - 3422; Plants - 5037; Viruses - 0; Other Eukaryotes - 2996 (source: NCBI BLink).	#N/A	#N/A	#N/A	#N/A	0	0.146531	0	0.323455	0.217423	1.48583	0	0	0	0	0.100967	0.121608	3.3583	2.95131	2.22375	0	0	0	0	0	0	0	0	0	0	0	0	0	0	0	Up_regulated
HORVU1Hr1G021720	chr1H:88880792-88883398	40S ribosomal protein S4	#N/A	#N/A	#N/A	#N/A	109.559	89.7819	104.338	89.0181	99.3866	133.418	119.531	91.955	137.077	106.958	107.56	92.2938	62.6779	123.83	96.9416	119.172	107.719	96.3795	101.51	108.212	109.632	125.756	155.038	102.622	147.053	114.525	143.314	176.643	108.869	141.945
HORVU1Hr1G021800	chr1H:89133502-89134334	NAC domain protein,	#N/A	#N/A	#N/A	#N/A	8.93308	8.94051	9.13603	13.1686	17.7941	13.2458	11.6109	14.7797	11.4268	8.8016	10.5028	10.922	8.19619	6.59986	8.24708	5.49997	7.71108	7.34005	7.01009	6.82665	5.82158	6.03197	5.22511	8.35929	5.23009	6.04009	5.7328	6.68068	8.16882	5.44538
HORVU1Hr1G021890	chr1H:89603397-89606444	Core-2/I-branching beta-1,6-N-acetylglucosaminyltransferase family protein	#N/A	#N/A	#N/A	#N/A	7.21794	11.3855	7.91882	7.35326	8.05334	9.04579	8.13449	7.13441	7.03827	6.61497	8.0357	6.99922	6.0273	7.44193	6.52725	10.7091	8.40076	9.12634	8.64555	11.6776	11.3322	9.83846	10.3218	9.02041	9.5295	11.0922	12.0538	8.87633	7.48939	7.30275
HORVU1Hr1G021930	chr1H:90008978-90015180	villin-like 1	#N/A	#N/A	#N/A	#N/A	0.363275	0.385274	0.420491	0.57349	0.699804	0.72056	0.32456	0.545747	0.311747	0.560168	0.726231	0.551281	1.00044	0.81519	0.550446	0.529041	0.49905	0.449833	0.429433	0.334189	0.341892	0.521411	0.668242	0.396614	0.173916	0.32157	0.39855	0.515256	0.521068	0.414488
HORVU1Hr1G022020	chr1H:91598656-91603353	alpha/beta-Hydrolases superfamily protein	#N/A	#N/A	GO:0006629//lipid metabolic process;	#N/A	11.3984	18.553	13.0962	13.9351	12.4007	15.132	10.5914	12.9782	16.8441	4.52874	4.29219	3.85492	18.653	15.0283	8.34654	26.3176	28.2605	22.6705	40.9427	30.3891	34.0461	28.7079	24.7944	37.1138	50.3912	15.9748	29.0777	33.3609	27.2471	48.0143	Down_regulated
HORVU1Hr1G022050	chr1H:91835751-91838731	Pentatricopeptide repeat-containing protein	#N/A	#N/A	#N/A	#N/A	0	0.183532	0.0319173	0.277013	0.146637	0.146485	0	0	0.0496925	0.0396848	0.0389114	0.0468662	0.154077	0.185158	0.0544131	0	0	0	0.0219925	0.120896	0.0168985	0	0	0	0.0448035	0.0607505	0.0781894	0	0	0.0166213	Up_regulated
HORVU1Hr1G022100	chr1H:92414663-92422343	Gamma-tubulin complex component 4	#N/A	#N/A	#N/A	#N/A	1.92356	2.10394	1.97985	1.97901	1.8023	2.32726	1.8143	1.27801	1.47602	1.68176	1.9728	1.60208	1.13625	1.96589	1.38982	1.25589	0.952866	1.38043	0.908065	1.44529	0.798339	1.1249	1.81574	1.17795	0.98089	1.34169	1.6067	1.69823	1.46067	1.05337
HORVU1Hr1G022150	chr1H:92751562-92753092	Oligoribonuclease	#N/A	#N/A	#N/A	#N/A	0	0	0	0	0	0.0259551	0	0	0	0	0	0.0913448	0	0	0	0.0251896	0	0.138028	0.0642968	0.0883622	0	0.0385695	0.237267	0.139824	0	0	0.0761977	0.0800397	0.122177	0.129583	Down_regulated
HORVU1Hr1G022250	chr1H:93523391-93554521	kinesin-like protein 1	#N/A	#N/A	#N/A	#N/A	3.17564	2.78392	2.22475	2.1937	1.95154	2.61326	1.84599	2.02767	2.70403	2.14937	2.1891	2.0244	1.73952	2.02534	1.90677	3.00324	2.49413	2.86656	2.63182	2.66726	3.08893	2.68511	3.06447	2.78755	3.44551	2.82688	2.76108	2.9747	2.56625	3.30769
HORVU1Hr1G022270	chr1H:93698275-93699101	Kinesin-related protein 6	#N/A	#N/A	#N/A	#N/A	21.9855	21.8025	15.0866	14.643	13.5298	20.6134	11.579	18.2202	20.022	12.3622	11.8405	11.8373	9.00632	11.3576	12.1237	20.3319	17.9028	25.6167	19.402	20.4478	21.2798	19.4215	20.6445	17.7961	18.3889	15.3441	17.7739	20.4482	17.7931	19.6112
HORVU1Hr1G022370	chr1H:94326734-94334261	serine/threonine protein phosphatase 2A	#N/A	#N/A	#N/A	#N/A	6.86463	7.451	5.80385	5.75293	7.3375	6.57649	5.31166	6.35904	5.82153	6.0736	5.29524	4.90811	4.88636	6.78707	4.87213	11.9086	11.4024	8.95289	8.66623	6.39008	9.6251	10.4518	10.0838	9.24621	8.23546	7.80592	8.71277	7.19748	7.20356	8.51654
HORVU1Hr1G022380	chr1H:94568086-94570043	nodulin MtN21 /EamA-like transporter family protein	#N/A	#N/A	#N/A	#N/A	2.63414	1.6748	2.28151	1.36925	2.3895	2.59244	3.67189	4.43693	1.76347	4.68769	4.5766	3.88469	2.74173	3.66088	3.31027	2.24079	2.26933	3.17736	7.09105	4.13708	6.68223	4.72519	5.27666	3.73696	13.2876	5.10484	3.8252	11.5962	5.94275	16.1534	Down_regulated
HORVU1Hr1G022390	chr1H:94904065-94904673	Histone superfamily protein	#N/A	#N/A	GO:0034728//nucleosome organization;GO:0065004//protein-DNA complex assembly;GO:0031497//chromatin assembly;GO:0006334//nucleosome assembly;GO:0006333//chromatin assembly or disassembly;GO:0071824//protein-DNA complex subunit organization;GO:0006323//DNA packaging;GO:0071103//DNA conformation change;GO:0065003//macromolecular complex assembly;GO:0070271//protein complex biogenesis;GO:0043933//mac…	#N/A	0	0	0	0.0928773	0.772586	0.66973	0.452497	0.314255	0.0555365	0	0.260925	0.0785668	0.206637	0.0886857	0.0912184	0.173327	0	0	0.22121	0.0506676	0	0	0	0.120264	0	0.101842	0	0	0	0.0557279	Up_regulated
HORVU1Hr1G022410	chr1H:95028439-95031122	Mediator of RNA polymerase II transcription subunit 28	#N/A	#N/A	#N/A	#N/A	3.24792	3.50018	3.17589	4.34246	2.95778	3.89378	4.23462	3.07405	4.30925	3.48552	4.00882	3.95995	3.47737	5.20516	4.14391	2.52887	3.33774	2.77537	3.20304	2.62097	2.89325	3.56411	2.86473	2.71177	2.27887	3.17442	3.07149	3.43942	3.5543	2.80882
HORVU1Hr1G022450	chr1H:95361560-95364997	Fatty acid oxidation complex subunit alpha	#N/A	#N/A	#N/A	#N/A	1.07036	2.1174	1.69946	1.8611	2.13737	2.3388	1.321	1.2346	1.53306	1.03993	1.36678	1.34571	0.618521	0.685773	0.621928	0.598078	1.0424	0.977244	0.643749	1.02793	0.678365	0.34203	0.712666	0.819964	0.605768	0.787509	0.762902	1.09139	1.42131	1.19546
HORVU1Hr1G022460	chr1H:95377662-95377934	pentatricopeptide (PPR) repeat-containing protein	#N/A	#N/A	#N/A	#N/A	0	0	0	0	0	0	0	0	0	0	0	0	0	0	0	1.69518	2.16146	4.45091	2.28368	3.46878	3.14003	2.163	2.66122	7.44934	2.08131	0	1.56684	2.84283	1.59875	3.81522	Down_regulated
HORVU1Hr1G022530	chr1H:96133320-96134928	Flavin-containing monooxygenase family protein	#N/A	#N/A	#N/A	#N/A	0.824102	1.19017	1.0181	0.862584	0.938673	0.384326	0.706111	0.907612	0.691909	0.813776	0.955528	0.907647	1.05317	0.562496	1.2811	0.284651	0.50517	0.47062	0.476032	0.746022	0.590368	0.360702	0.215729	0.953483	0.263712	0.61134	0.633423	0.374266	0.872822	0.277718
HORVU1Hr1G022550	chr1H:96388468-96393952	Ethylene receptor 1	#N/A	#N/A	#N/A	#N/A	14.4583	11.3814	8.62249	7.86714	9.58841	10.7692	8.55522	9.87588	13.2535	8.96572	8.38605	11.0916	9.38775	8.97056	8.87055	14.2716	11.3425	11.4915	10.7032	13.4156	10.7726	13.193	14.6402	11.957	17.3772	10.0719	12.0871	16.0948	10.0587	15.5924
HORVU1Hr1G022800	chr1H:98735315-98738798	BEST Arabidopsis thaliana protein match is: 3'-5' exonuclease domain-containing protein / K homology domain-containing protein / KH domain-containing protein .	#N/A	#N/A	#N/A	#N/A	3.84718	3.18127	4.16816	4.2087	2.73567	3.26219	3.91663	4.86012	3.5063	2.19044	3.5759	3.92025	3.32726	3.91716	4.57475	2.77987	2.70059	2.55387	2.6468	2.97962	2.35106	2.85453	2.30325	2.58709	1.42451	2.64452	2.93649	2.30173	5.02947	2.14224
HORVU1Hr1G022810	chr1H:98741192-98744845	Protein disulfide isomerase-like 2-1	#N/A	#N/A	#N/A	#N/A	64.4315	66.3736	56.4696	41.1607	49.696	80.5948	53.4293	49.1404	85.5715	53.0522	54.984	43.7267	30.7266	61.239	39.7035	120.698	83.1814	80.4023	71.1124	84.931	88.5407	107.951	113.381	76.1315	126.284	100.463	100.025	110.434	62.7266	113.76
HORVU1Hr1G022840	chr1H:99174068-99176780	Peroxisomal membrane protein 2	#N/A	#N/A	#N/A	#N/A	37.4815	39.912	57.5872	39.2609	42.4234	30.1036	70.2153	70.3625	32.8864	50.2515	41.9245	51.2594	74.7619	61.5434	65.0411	36.273	38.3389	39.0899	35.6378	42.0565	35.1305	36.9487	44.2947	41.1022	19.4809	42.5119	52.6421	26.6182	52.2439	23.7269
HORVU1Hr1G022990	chr1H:100042603-100068885	Chaperone protein dnaJ 2	#N/A	#N/A	#N/A	#N/A	2.8468	3.09416	2.29128	1.67736	1.75228	2.32762	2.2296	1.47338	3.22047	2.13048	2.31861	1.66493	1.64384	2.63141	1.65667	7.76556	5.21929	6.31771	5.46027	6.70984	5.59853	6.43931	5.6925	4.41519	9.29819	5.64882	6.64398	5.068	3.97714	5.41047	Down_regulated
HORVU1Hr1G023030	chr1H:100249094-100261649	Tubulin gamma-2 chain	#N/A	#N/A	#N/A	#N/A	0.479778	0.418299	0.44636	0.531855	0.397231	0.448225	0.334118	0.274932	0.357288	0.373128	0.319739	0.538777	0.540516	0.401266	0.432072	0.594301	0.396287	0.663055	0.643797	0.440589	0.536736	0.47844	0.663666	0.646174	0.485859	0.482394	0.568358	0.681377	0.584434	0.685521
HORVU1Hr1G023070	chr1H:100819328-100828844	Serine/threonine-protein phosphatase 4 regulatory subunit 3	#N/A	#N/A	#N/A	#N/A	0.686632	0.838178	0.846295	1.16378	1.24158	1.08945	0.602078	0.819377	0.72006	0.71082	0.763531	0.84181	0.838787	0.523026	0.778881	0.399256	0.759773	0.682338	0.582031	0.503344	0.596858	0.581458	0.696198	0.743551	0.376456	0.739692	0.65042	0.600569	0.822126	0.518491
HORVU1Hr1G023160	chr1H:101367935-101372386	Flavin-containing monooxygenase family protein	#N/A	#N/A	#N/A	#N/A	0.657359	0.558296	0.577608	2.20949	1.19346	0.651578	0.653313	1.49204	1.01031	0.993035	1.40836	1.5078	2.9226	0.992834	2.14267	0.433123	0.927798	1.00867	1.48881	1.00277	0.328466	0.318328	0.27198	1.32231	0.33033	0.956889	0.366851	0.119275	0.154057	0.0334217	Up_regulated
HORVU1Hr1G023190	chr1H:101452725-101453751	Senescence/dehydration-associated protein-related	#N/A	#N/A	#N/A	#N/A	0.727563	1.0255	0.64916	1.00609	0.121732	0.967315	0.435705	0.78296	0.0962561	1.03776	0.527608	0.136172	0.402912	0.537986	0.513825	0.82613	1.0969	1.02883	1.21411	0.96599	2.50407	1.66742	1.23797	1.51121	1.17161	0.706055	1.17378	1.07387	0.849968	0.965878
HORVU1Hr1G023320	chr1H:101909426-101914110	4Fe-4S ferredoxin, iron-sulfur binding protein	#N/A	#N/A	#N/A	#N/A	4.50141	4.29583	4.89633	4.18824	3.90931	5.03772	4.2973	3.39455	3.14358	4.3515	5.01336	5.81098	3.97679	4.71038	4.9998	2.75524	3.47995	3.1024	2.2121	3.45113	2.17009	3.12963	3.72215	4.00503	1.8352	4.03527	3.7427	2.90094	4.85115	2.49198
HORVU1Hr1G023350	chr1H:102352840-102355268	DNA-directed RNA polymerase IV subunit 1	#N/A	#N/A	#N/A	#N/A	0.073118	0.042873	0.134205	0.122949	0.132124	0.0964347	0.154131	0.0985275	0.112212	0.135965	0.136345	0.131375	0.0323932	0.145206	0.0857984	0.0422666	0.0713904	0.0703082	0.0565118	0.105905	0.0473698	0.0832079	0.0710929	0.113119	0.0235487	0.0815999	0.0852367	0.0447673	0.117146	0.0232963
HORVU1Hr1G023460	chr1H:103515686-103523648	gibberellin 2-oxidase 6	#N/A	#N/A	#N/A	#N/A	0.0431912	0.00487025	0.082579	0.0860054	0.115624	0.0183756	0.0258653	0.028292	0.034285	0.123211	0.0850142	0.06467	0.191348	0.0684367	0.29095	0.00891682	0	0.0549681	0.00758678	0	0.058295	0.0341329	0.0279966	0.024748	0	0.0628715	0.00899103	0.00944438	0.0144165	0	Up_regulated
HORVU1Hr1G023480	chr1H:103604369-103619117	ubiquitin protein ligase 6	#N/A	#N/A	#N/A	#N/A	5.3394	6.57557	5.91214	5.32285	6.63793	6.49313	4.81018	5.16696	5.71683	6.18444	6.73121	5.52564	5.35975	6.24504	5.87197	7.80775	6.08535	6.40024	5.55881	7.69239	6.33278	9.20918	8.56028	6.18291	5.9853	7.36093	7.99209	7.24265	6.84511	6.4621
HORVU1Hr1G023500	chr1H:103970359-103973161	Golgi apparatus membrane protein TVP23 homolog A	#N/A	#N/A	#N/A	#N/A	14.5903	11.7155	9.32922	9.89239	10.4322	14.4299	10.3949	9.66379	13.9611	10.5271	10.0362	9.76972	8.55219	13.3183	8.71486	19.0886	13.9463	14.9045	14.7498	12.964	15.8075	16.5601	17.2326	13.2672	20.3837	16.5636	16.1819	16.9362	12.1837	20.5313
HORVU1Hr1G023510	chr1H:103975032-103979596	GDSL esterase/lipase	#N/A	#N/A	#N/A	#N/A	12.4535	14.0844	12.4655	12.9258	12.5018	18.8521	10.1066	11.4086	19.6974	13.4539	10.9379	11.6302	7.23652	11.7698	9.04733	29.3096	29.3119	22.1052	22.4836	14.6147	22.4122	22.796	27.6863	19.6447	28.8405	20.902	19.6927	18.9074	16.0315	21.9799
HORVU1Hr1G023520	chr1H:103980541-103986957	GDSL esterase/lipase	#N/A	#N/A	#N/A	#N/A	0.120297	0.0889116	0.0718993	0.222098	0.266899	0.357401	0.112601	0.0964892	0.162094	0.233906	0.200444	0.284938	0.313498	0.213997	0.190453	0.513402	0.664492	0.581515	0.548691	0.316997	0.301261	0.462076	0.547475	0.453539	0.629985	0.312698	0.392675	0.507967	0.19233	0.617598	Down_regulated
HORVU1Hr1G023660	chr1H:104959326-104960686	ubiquitin 5	#N/A	#N/A	#N/A	#N/A	77.1581	65.856	75.5216	70.4879	83.5555	110.584	123.371	96.7419	108.684	89.9014	81.2318	84.5782	57.7819	110.1	79.8049	125.501	99.4888	103.333	116.817	103.697	117.796	114.644	137.621	112.525	166.128	109.235	126.129	172.95	121.092	154.724
HORVU1Hr1G023690	chr1H:105079564-105083110	GTP pyrophosphokinase	#N/A	#N/A	#N/A	#N/A	8.79864	8.65449	9.49823	10.1304	9.66515	6.97563	7.85503	7.48618	7.65589	9.65376	9.53923	11.6097	13.793	9.55528	11.9791	6.30877	6.99699	7.60873	7.15105	9.41095	8.22149	8.98585	5.72523	8.50756	4.6048	7.66005	6.82622	5.59425	8.62412	5.13499
HORVU1Hr1G023820	chr1H:105889894-105890552	E3 ubiquitin-protein ligase	#N/A	#N/A	#N/A	#N/A	0.97802	1.01459	0.698102	0.389501	0.196364	1.24829	0.749686	0.62234	1.44918	1.40533	0.729496	0.878632	0.192573	0.78517	1.19014	3.31136	5.22393	2.93195	2.57692	1.79432	4.4353	1.48398	4.1841	4.09088	1.71492	2.13549	2.36168	2.13858	2.80744	3.32383	Down_regulated
HORVU1Hr1G024090	chr1H:107444533-107444946	Pleckstrin homology domain-containing family A member 8	#N/A	#N/A	#N/A	#N/A	2.85768	4.07031	2.76061	3.69378	2.26483	5.85502	10.7003	10.978	7.28279	5.6254	3.92648	2.36459	4.10903	8.19807	5.29463	5.49601	6.4787	5.99765	8.40135	7.40677	11.571	5.7053	6.72697	8.27326	10.0109	2.73671	5.07211	12.7277	10.8437	13.897
HORVU1Hr1G024100	chr1H:107445975-107449220	Divalent ion symporter	#N/A	#N/A	#N/A	#N/A	0.0575483	0.0129783	0	0.305585	0.442918	0.403984	0.592766	0.753931	0.609088	0.571546	0.894266	0.883211	0	0.194529	0	0.0475234	0.0661043	0	0.0505435	0	0.0155345	0.0363831	0.0186515	0.0164873	0.051484	0.390929	0.155736	0.0377513	0	0.106958	Up_regulated
HORVU1Hr1G024140	chr1H:107887916-107890523	Transcription initiation factor TFIID subunit 13	#N/A	#N/A	#N/A	#N/A	11.9438	10.2202	11.9356	14.3909	10.9854	16.0285	10.8393	8.17499	8.45161	11.3069	10.4219	8.68626	9.23902	12.8619	11.227	8.21467	8.72174	7.23836	8.53589	8.78158	8.25373	9.23395	10.6176	8.03644	7.48577	11.9882	10.0306	11.3422	10.3881	10.8184
HORVU1Hr1G024190	chr1H:108242443-108251272	RING/U-box superfamily protein	#N/A	#N/A	#N/A	#N/A	8.70448	10.7745	8.54976	8.85318	10.6441	10.7644	7.90246	7.93094	7.89188	7.75557	8.09389	6.90085	5.9288	7.17467	6.44451	9.74582	10.4004	9.32407	10.2373	9.79688	12.2988	10.9485	12.2029	9.02234	8.78987	10.112	11.9302	11.7154	10.8917	12.097
HORVU1Hr1G024240	chr1H:109045587-109055540	Acyl-CoA dehydrogenase	#N/A	#N/A	#N/A	#N/A	15.8996	18.9722	15.4184	22.2177	25.8093	36.236	25.1361	17.8541	24.215	28.0808	26.9883	20.9424	12.7734	24.6174	19.4364	11.5965	10.3375	11.5319	12.6465	14.7671	19.7116	18.5172	16.9713	12.6977	14.4011	21.5552	19.583	26.1118	25.4824	30.0213
HORVU1Hr1G024420	chr1H:111585016-111589050	Asparagine--tRNA ligase	#N/A	#N/A	#N/A	#N/A	3.39449	5.09826	5.68271	5.09468	6.87391	6.32015	6.42116	6.84415	5.05571	5.44253	5.08994	5.88162	4.02232	3.69662	4.12918	3.15718	3.58763	3.86974	3.4116	3.48048	4.02419	3.93813	4.36661	4.67201	2.43569	5.15346	5.11392	5.61664	5.53662	4.47849
HORVU1Hr1G024550	chr1H:113802636-113803125	AP-4 complex subunit sigma	#N/A	#N/A	#N/A	#N/A	0.127076	0	0	0.506086	1.2757	0.486579	8.1275	7.77701	12.0038	0	0.157975	0	0.46915	0	0	13.2224	13.9035	15.2022	11.3171	14.0804	15.5392	14.2202	19.8926	19.0042	15.4839	8.04659	12.0627	26.3421	12.9792	22.6733	Down_regulated
HORVU1Hr1G024580	chr1H:114023272-114026649	haloacid dehalogenase-like hydrolase family protein	#N/A	#N/A	#N/A	#N/A	33.1018	31.5741	32.7505	34.5493	35.4728	32.0492	30.9058	27.5287	27.4387	30.838	32.7065	27.098	26.6316	31.2843	29.1223	22.9282	28.5647	27.5725	23.6183	35.1498	27.5033	26.2	27.4676	21.7784	20.1268	29.356	29.7735	25.75	25.0065	24.5145
HORVU1Hr1G024640	chr1H:114810824-114815299	Kinase interacting (KIP1-like) family protein	#N/A	#N/A	#N/A	#N/A	15.4926	10.9836	8.56716	13.8288	9.52037	8.99534	4.36273	6.83806	7.27279	5.76107	5.99464	5.06799	10.2708	6.86487	7.83471	2.79514	4.9958	3.9969	4.7043	2.90121	2.91376	2.53272	2.94539	4.6015	2.64148	4.11263	2.38599	2.48196	3.56576	2.01897	Up_regulated
HORVU1Hr1G024710	chr1H:115706038-115708321	60S ribosomal protein L10-2	#N/A	#N/A	#N/A	#N/A	142.119	132.728	121.407	115.776	126.113	124.936	178.517	136.981	175.961	171.84	166.813	138.257	86.0554	152.919	123.785	162.636	153.697	138.992	165.199	154.453	184.303	161.948	171.794	138.691	220.793	142.289	182.258	177.623	133.302	186.991
HORVU1Hr1G024810	chr1H:116956529-116968306	DNA-directed RNA polymerase subunit L	#N/A	#N/A	#N/A	#N/A	2.79166	2.48155	2.17396	3.10747	2.86388	3.06897	3.80365	3.60392	3.70817	3.20681	3.15381	3.16356	2.57662	3.98106	2.92909	2.16442	2.01004	2.19136	2.43217	1.9295	2.21123	2.86481	2.78864	2.60079	2.00983	2.56206	2.46558	2.96753	3.17801	2.90535
HORVU1Hr1G024860	chr1H:116968884-116969646	arabinogalactan protein 16	#N/A	#N/A	#N/A	#N/A	0.816085	0.386493	0.499298	0.541683	0.655405	0.989527	0.175938	0.0458203	0.323902	0.103468	0.202903	0.824797	1.32567	0.0517236	0.532008	6.26748	6.74939	2.97734	3.87045	1.65483	1.58611	0.619133	4.12611	0.210423	5.38805	0.712764	0	0.107069	0.245156	2.40514	Down_regulated
HORVU1Hr1G024870	chr1H:117662384-117665322	Glycerophosphodiester phosphodiesterase 1	#N/A	GO:0008081//phosphoric diester hydrolase activity;	#N/A	#N/A	31.7511	54.3624	42.2422	18.88	22.9656	34.675	44.3558	41.9765	82.3902	35.5723	28.5042	32.318	52.5757	70.4005	41.329	118.535	64.4805	72.5597	74.4162	87.0052	59.3745	112.602	140.947	104.445	99.6298	80.4028	111.051	97.8953	118.708	100.946	Down_regulated
HORVU1Hr1G024890	chr1H:117975467-117976315	NAD(P)H dehydrogenase 18	#N/A	#N/A	#N/A	#N/A	2.12691	1.14127	1.51443	2.67747	2.06155	1.31054	1.42305	1.68833	0.698622	1.25533	1.54998	0.988331	17.1668	11.9	22.9018	1.77155	0.947767	1.99125	2.58947	2.33704	1.42545	1.73881	1.06966	1.26072	1.69282	0.960846	1.37407	0.433006	0.660967	0.175257	Up_regulated
HORVU1Hr1G025020	chr1H:118930043-118936273	Tryptophan aminotransferase 1	#N/A	#N/A	#N/A	#N/A	2.31392	2.79507	2.15698	1.54247	1.73471	2.37663	2.16955	2.23593	2.60145	2.28529	2.40742	2.28621	1.96519	1.61134	1.56024	4.27478	3.09713	3.46305	3.48015	2.38057	3.82009	3.66354	3.24439	3.43127	3.92872	2.63824	2.98314	3.74593	2.74465	3.25906
HORVU1Hr1G025160	chr1H:120864475-120897369	DNA-directed RNA polymerase subunit A'	#N/A	#N/A	#N/A	#N/A	0	0	0	0	0	0	0.00271737	0.0106154	0.0015008	0.021574	0.030555	0.00636951	0	0	0	0	0	0	0	0.00136923	0	0	0	0	0	0.00137608	0	0	0	0	Up_regulated
HORVU1Hr1G025670	chr1H:126419113-126422184	Auxin-responsive protein IAA15	#N/A	#N/A	#N/A	#N/A	46.5383	35.7098	34.7543	28.011	26.6967	55.1045	32.9775	42.6654	20.4661	28.1786	25.4624	32.3218	27.4932	38.3732	34.025	17.8389	11.8917	16.2859	12.1019	11.3763	15.2654	20.529	28.7538	21.7241	27.3632	23.9877	20.3925	26.4601	33.5097	23.5557
HORVU1Hr1G025960	chr1H:129332365-129337001	Histone-lysine N-methyltransferase 2A	#N/A	#N/A	#N/A	#N/A	0.0507476	0.240337	0.0873237	0.0842102	0.0764172	0.388629	0.164108	0.299176	0.161133	0.176938	0.244462	0.0854822	0.0187354	0.289475	0.215036	0.880055	0.426263	0.269104	0.22731	0.872849	1.21234	1.07079	1.17187	0.370742	0.320069	0.886452	0.958686	1.45644	1.16877	1.31372	Down_regulated
HORVU1Hr1G026520	chr1H:133886000-133888304	HXXXD-type acyl-transferase family protein	#N/A	#N/A	#N/A	#N/A	19.5041	28.9868	24.8742	18.6121	20.3935	27.9109	29.3136	29.3338	48.5483	19.2999	14.3061	17.3218	9.89347	13.8	6.69199	119.644	45.4749	53.4034	50.9773	56.6367	52.3503	88.2033	126.128	81.6579	130.678	75.0875	91.1506	70.6714	50.5572	67.565	Down_regulated
HORVU1Hr1G026590	chr1H:135084364-135088807	unknown function	#N/A	#N/A	#N/A	#N/A	24.2136	29.0976	18.8126	30.4247	27.9345	23.5644	28.2723	25.0946	34.2344	25.2685	27.6822	22.7463	16.3194	24.9519	22.201	11.2948	17.3014	14.9881	17.5613	16.3813	16.1881	19.1459	13.9863	17.0439	14.5443	16.5503	19.0118	18.9684	19.1656	17.9327
HORVU1Hr1G026680	chr1H:136393865-136395135	Protein kinase superfamily protein	#N/A	#N/A	#N/A	#N/A	0	0	0	0	0	0	0	0	0	0	0	0	0	0.0310505	0	0.303424	0.168823	0.706622	0.438881	0.319313	0.833146	0.325216	0.23817	0.463174	0.631126	0.534853	0.673089	0.739166	0.784909	0.351204	Down_regulated
HORVU1Hr1G026780	chr1H:136785040-136787127	Protein of unknown function (DUF581)	#N/A	#N/A	#N/A	#N/A	21.054	23.263	16.0104	24.6438	20.4472	21.7718	16.973	20.8794	10.9839	15.8422	19.389	13.0606	20.1919	10.5278	15.9414	3.45388	9.63427	8.50144	9.97899	9.02747	10.3362	10.4921	8.37971	10.3037	5.12236	9.2463	6.63002	8.33371	12.303	3.63432	Up_regulated
HORVU1Hr1G026840	chr1H:138927049-138941215	Heat shock 70 kDa protein 14	#N/A	#N/A	#N/A	#N/A	8.15019	10.2045	6.5814	4.59582	5.99681	6.97038	8.0946	5.72927	5.32585	11.7104	12.4077	6.86556	5.23859	9.26257	9.04745	14.7502	9.76059	12.3883	8.83901	12.696	11.6611	15.3958	12.4679	10.769	11.1333	11.5929	13.4425	13.6779	14.8971	11.0791
HORVU1Hr1G026960	chr1H:139122758-139122994	Protein TAR1	#N/A	#N/A	#N/A	#N/A	0.262731	1.42203	0.401861	0.697559	0	3.01802	0	0.295028	0.208555	0.333107	0	0.59008	0	1.49868	0.171275	0	0.226344	0.222913	0	0.380541	0.638293	0	0	0	4.65389	0	0	0	0	0	Up_regulated
HORVU1Hr1G027120	chr1H:139155484-139155814	Senescence-associated protein	#N/A	#N/A	#N/A	#N/A	0	0.381822	0.143869	0	0	0.240105	0.135187	0	0	0	0.11693	0	0.138902	0.11923	0	0.116511	0.162065	0.638434	0	0.136236	1.52342	1.96238	0.548725	1.13179	1.00977	0.136918	0	0.617023	0	0.149842	Down_regulated
HORVU1Hr1G027400	chr1H:139689684-139692705	Ribosomal protein L18ae family	#N/A	#N/A	#N/A	#N/A	1.22734	1.17636	0.829136	1.00475	1.21158	1.3707	1.4553	0.803962	1.44515	1.36159	1.44949	0.895878	0.891139	0.933472	1.2135	1.06422	0.828269	0.781001	0.43118	0.474052	0.911098	0.523767	1.17346	0.703254	0.878407	1.04218	1.07308	1.06009	0.55305	0.553984
HORVU1Hr1G027420	chr1H:139725885-139732450	Heat shock 70 kDa protein 15	#N/A	#N/A	#N/A	#N/A	29.3175	31.6054	24.2732	20.7434	25.2386	31.487	22.9953	19.4399	27.0648	28.1922	30.6883	21.0239	15.6656	23.3248	21.2416	47.4831	33.3216	43.6335	29.6656	38.1208	38.2449	48.254	47.0958	33.4738	46.7919	36.224	43.0828	44.5036	29.414	34.6078
HORVU1Hr1G027620	chr1H:142426894-142446852	FACT complex subunit SSRP1-B	#N/A	#N/A	#N/A	#N/A	3.55964	3.90271	3.796	4.3134	5.05173	4.39601	4.66996	4.60154	4.76717	5.1025	4.99142	4.31269	2.96468	3.58091	3.47166	4.66439	4.68464	5.22772	4.62131	5.28459	4.74717	5.51771	5.32353	4.74336	4.35732	5.56082	6.1469	5.85925	5.09206	4.97743
HORVU1Hr1G027660	chr1H:142831749-142835093	Pentatricopeptide repeat-containing protein	#N/A	#N/A	#N/A	#N/A	0.0501987	0.0377361	0.0698499	0.0712673	0.0615923	0.0649608	0.0450926	0.0442344	0.0426147	0.0375682	0.0550374	0.025837	0.0236808	0.05612	0.0381787	0.0194316	0.0246264	0.0419993	0.0202072	0.0328196	0.0333119	0.0317366	0.0244042	0.0365533	0.0254483	0.036536	0.037445	0.021496	0.0509645	0.0433169
HORVU1Hr1G027700	chr1H:143405694-143407012	WRKY DNA-binding protein 50	#N/A	#N/A	#N/A	#N/A	31.3933	19.9939	43.6853	17.4847	9.66784	12.2918	34.5355	18.7659	25.3695	55.5437	44.4551	27.4608	3.93887	18.5806	19.3267	13.2742	6.99522	7.97062	8.8811	14.8377	17.7386	7.07345	11.1997	17.731	2.6607	18.932	9.16877	7.92783	13.5669	10.3407	Up_regulated
HORVU1Hr1G027770	chr1H:143837029-143854640	Protein kinase family protein	#N/A	#N/A	#N/A	#N/A	1.81083	1.81503	1.64944	1.36831	2.12971	2.29774	1.57527	1.33382	1.70923	1.26654	1.28574	1.58162	0.774098	1.34459	1.18969	2.22778	2.18345	2.1803	3.80956	2.00674	2.61273	5.30578	5.21683	4.47497	6.4592	2.21461	3.96357	4.29078	2.53788	5.07225	Down_regulated
HORVU1Hr1G027840	chr1H:144464471-144469094	Lactoylglutathione lyase / glyoxalase I family protein	#N/A	#N/A	#N/A	#N/A	52.3249	45.0879	51.3573	47.717	52.5785	38.9769	48.9777	41.0378	36.5918	53.8813	57.0818	59.2992	49.9098	58.0459	56.675	41.1263	52.5481	49.4239	40.6322	49.9596	41.2872	33.8689	31.425	30.3516	22.5779	44.6713	46.0207	25.6549	38.0384	21.238
HORVU1Hr1G027850	chr1H:144826463-144853652	glycine-rich protein	#N/A	#N/A	#N/A	#N/A	0.0856217	0.150919	0.0913294	0.137593	0.174171	0.17399	0.022669	0.0581943	0.0375602	0.0785607	0.102239	0.0607268	0.0399291	0.0428426	0.0367217	0.0125597	0.0349407	0.0688219	0.0629303	0.0261084	0.0200715	0.0512827	0.0547699	0.0445415	0.0374932	0.0573981	0.092871	0.0576454	0.0180499	0.0610214
HORVU1Hr1G028030	chr1H:147243474-147250612	NAD-dependent malic enzyme 1	#N/A	#N/A	#N/A	#N/A	8.20294	7.78231	9.46671	5.8174	8.11536	7.54226	6.06478	6.19798	10.848	8.24066	7.09482	6.37296	4.07433	5.21354	5.10386	11.9109	12.0454	10.4001	9.81185	6.20354	10.3986	10.9055	13.1525	10.3532	10.9836	8.23988	9.06989	9.91751	7.07287	12.4274
HORVU1Hr1G028200	chr1H:149579824-149583837	hexokinase 2	#N/A	#N/A	#N/A	KEGG PATHWAY//Fructose and mannose metabolism;	3.33519	6.07671	3.08454	15.764	18.4538	8.25633	14.3248	8.69231	15.7986	13.1282	9.98933	8.39651	4.15783	5.52551	7.90809	3.3723	4.74427	3.85633	4.96198	3.44891	5.70329	4.38387	4.28354	3.91983	8.70141	4.17747	4.37882	3.09354	2.70282	4.83128	Up_regulated
HORVU1Hr1G028280	chr1H:152295627-152301631	DERLIN-1	#N/A	#N/A	#N/A	#N/A	7.01501	7.66784	5.2543	4.91685	6.22292	6.76464	5.63513	4.27512	6.26557	6.13678	5.40711	4.82638	5.31704	7.90351	5.4958	14.4228	7.28955	8.85328	8.73811	9.56951	7.46295	9.84654	9.47267	8.39127	13.0266	8.11351	7.8908	9.10872	9.29009	9.51304
HORVU1Hr1G028450	chr1H:155202272-155343076	casein kinase 1	#N/A	#N/A	#N/A	#N/A	0.0168006	0.0140587	0.00845307	0.00616267	0.00843292	0.0115681	0.00794298	0.00868821	0.00210572	0.0095293	0.0140154	0.00397191	0.00489677	0.00728563	0.00778191	0.0112269	0.00876044	0.0198811	0.00698948	0.0230533	0.0164697	0.0184481	0.0150456	0.0064599	0.0092554	0.0135151	0.0149097	0.0185618	0.0106252	0.0123257
HORVU1Hr1G028520	chr1H:155955416-155956363	PRA1 (Prenylated rab acceptor) family protein	#N/A	#N/A	#N/A	#N/A	12.6111	18.3975	11.2019	9.32985	5.01129	8.92832	12.7916	14.4564	13.8168	12.9912	8.12454	13.2768	11.2517	23.6042	12.8028	30.5918	19.5788	16.3284	24.8519	21.5482	29.0955	28.4037	36.4661	32.517	30.6734	24.0463	21.6992	23.7843	24.73	31.0771	Down_regulated
HORVU1Hr1G028780	chr1H:157817213-157829197	Protein kinase superfamily protein	#N/A	#N/A	#N/A	#N/A	0.128175	0.0728433	0.125472	0.122511	0.169848	0.121061	0.272645	0.221654	0.284885	0.130006	0.0987912	0.0518172	0.253639	0.233964	0.29078	0.339768	0.295934	0.439347	0.264772	0.352733	0.116254	0.25769	0.493514	0.378964	0.17613	0.268673	0.256146	0.215249	0.343971	0.424716
HORVU1Hr1G028820	chr1H:158586780-158588899	50S ribosomal protein L5	#N/A	#N/A	#N/A	#N/A	28.7839	23.508	21.4966	20.1193	22.6743	33.8704	29.0644	21.9825	31.0554	25.2852	20.0457	17.1513	14.2918	28.1841	22.1151	33.9629	26.088	23.4746	28.3707	27.1628	28.4712	33.6751	37.1824	25.1937	46.3513	28.0898	32.2645	45.9335	30.6168	37.4791
HORVU1Hr1G028900	chr1H:159594547-159598060	calmodulin-binding family protein	#N/A	#N/A	#N/A	#N/A	3.10581	3.28253	1.86168	1.31491	1.46625	3.5034	1.71315	2.02658	2.55866	2.501	1.55483	1.45165	0.842927	1.90463	1.38992	6.52979	5.5249	2.60662	2.29132	2.45592	4.9623	3.13638	5.04386	3.44856	3.2351	3.23801	3.35497	5.40735	2.85783	4.33262
HORVU1Hr1G028920	chr1H:160008596-160012030	Zinc transporter 7	#N/A	#N/A	#N/A	#N/A	3.23051	7.86592	2.33487	0.789377	0.445476	2.65066	1.72202	0.318913	0.380428	0.371327	0.242726	0.717583	0.0393187	0.281251	0.185141	0.516695	0.244669	0.527099	0.486393	0.591314	0.503101	0.488154	0.845665	0.427165	0.371583	0.490922	1.3302	0.209591	1.13754	0.367601	Up_regulated
HORVU1Hr1G029050	chr1H:160839895-160840863	Far upstream element-binding protein 2	#N/A	#N/A	#N/A	#N/A	0	0	0.098288	0.639789	0.709599	0	0.277071	0.54119	0.969166	0.122208	0.319536	0.649453	0	0.366549	0.0837816	0.39799	1.16256	1.19945	1.52381	1.90801	0.988728	1.27972	1.87439	0.883676	0.862317	0.561237	0.601954	1.98122	0.900843	0.409477	Down_regulated
HORVU1Hr1G029060	chr1H:160840968-160841268	undescribed protein	#N/A	#N/A	#N/A	#N/A	0	0	0	0.13731	0.207672	0	0.148661	0	0.656844	0.39342	0	0	0	0	0	0	3.38614	0.526549	0.109013	1.0487	0	0.392358	0.402277	2.84479	0	0.150564	0.12919	0.271408	0.414294	0	Down_regulated
HORVU1Hr1G029180	chr1H:161555317-161556627	Late embryogenesis abundant (LEA) hydroxyproline-rich glycoprotein family	#N/A	#N/A	#N/A	#N/A	23.9706	16.17	32.1688	21.6114	22.615	24.5073	9.76388	11.8578	17.9101	15.3965	16.7811	16.0878	10.2921	10.24	11.7944	45.7376	76.872	54.473	54.5334	23.2736	26.196	29.2746	40.4531	41.7795	56.2095	16.9341	20.3993	20.1117	13.3232	39.925	Down_regulated
HORVU1Hr1G029480	chr1H:164026166-164031953	nudix hydrolase homolog 15	#N/A	#N/A	#N/A	#N/A	0.854705	0.840814	0.954086	0.951322	0.858026	0.914654	0.898223	0.654998	0.703029	0.946305	1.07733	0.903665	0.826224	0.982328	0.993309	0.529362	0.617371	0.634272	0.619772	0.474149	0.626603	0.749581	0.777791	0.665031	0.486897	0.724314	0.544175	0.649703	0.669905	0.737691
HORVU1Hr1G029490	chr1H:164469360-164485316	alpha-mannosidase 3	#N/A	#N/A	#N/A	#N/A	1.35219	2.08123	1.43438	1.28892	1.80914	1.99185	1.24912	1.31632	1.81777	1.17246	1.29974	0.986612	0.907504	1.19623	1.28597	1.98297	2.11563	2.15991	1.57363	1.95167	1.85446	2.03465	1.61868	1.83182	1.7224	1.79253	1.90778	2.06301	1.58166	1.5807
HORVU1Hr1G029800	chr1H:166558134-166565013	Ubiquitin-conjugating enzyme family protein	#N/A	#N/A	#N/A	#N/A	1.60913	1.78978	1.92268	1.69536	1.84616	1.40647	2.0479	1.62051	1.66255	1.8713	2.01854	1.40545	1.22048	1.73216	1.78163	2.48363	2.03384	2.53239	2.14394	2.49451	2.26049	2.44989	2.82757	2.02592	2.1192	2.02897	2.20579	1.99627	2.21052	2.21759
HORVU1Hr1G029850	chr1H:167188888-167192229	calmodulin like 23	#N/A	#N/A	#N/A	#N/A	39.5924	31.1735	50.6556	30.8061	29.5338	45.9797	26.1358	26.9686	29.6979	40.4417	40.6379	32.849	22.3693	35.0604	30.0372	110.63	153.05	89.3469	91.6245	50.9772	71.9411	96.1018	104.31	73.9511	61.7763	63.5455	75.1428	83.3316	51.5676	115.995	Down_regulated
HORVU1Hr1G029920	chr1H:167987102-167989745	Bidirectional sugar transporter N3	#N/A	#N/A	#N/A	#N/A	15.1932	8.77788	13.8533	10.0696	14.5021	6.92152	11.325	8.97541	18.0455	11.397	14.9889	21.1299	14.9132	27.0229	19.5138	5.83387	9.98746	11.5074	16.7166	8.70727	7.7563	6.95715	7.3752	6.07182	7.00068	7.10286	10.8457	8.03571	9.50006	8.36851
HORVU1Hr1G029950	chr1H:168736997-168744269	TRICHOME BIREFRINGENCE-LIKE 25	#N/A	#N/A	#N/A	#N/A	1.95201	1.83617	2.04285	2.06283	2.14867	2.60071	2.24565	1.76415	2.07958	1.78017	2.45857	1.65365	1.4666	2.72398	2.38876	1.19307	0.988346	1.3075	1.33092	1.17804	1.22718	1.68876	1.49005	1.52319	0.684736	1.61389	1.70558	1.70172	2.32328	1.24796
HORVU1Hr1G030000	chr1H:170094797-170104219	Uncharacterized conserved protein (DUF2358)	#N/A	#N/A	#N/A	#N/A	5.67628	3.85824	4.17937	5.51335	4.82269	5.0436	4.41628	4.11086	3.77145	5.19439	5.12601	5.24637	5.36224	5.67497	5.45364	3.27004	3.29615	2.45006	3.10613	3.34031	3.1412	3.20221	3.7779	3.60646	2.28782	3.53017	4.06896	3.44618	3.99662	3.54233
HORVU1Hr1G030040	chr1H:170385470-170390627	rhomboid-like protein 11	#N/A	#N/A	#N/A	#N/A	1.72931	1.43626	1.15836	1.77322	2.28678	1.74293	2.40833	3.96415	3.14306	4.18849	5.07056	3.69645	1.06554	0.854158	1.00295	0.524446	0.98636	1.37616	1.28838	1.166	0.907865	0.350612	0.718952	1.32231	0.787412	1.41489	0.357506	0.430297	0.429926	0.265991	Up_regulated
HORVU1Hr1G030140	chr1H:172452644-172457485	Receptor-like protein kinase	#N/A	#N/A	#N/A	#N/A	6.93246	6.29591	5.63613	6.45865	7.61146	8.59314	6.00515	6.17864	7.66448	5.58246	5.17863	5.33025	5.15566	4.88465	4.98343	8.52536	8.3075	7.72585	7.04307	6.98349	8.84084	6.08859	6.94693	7.64384	9.82252	7.273	6.31852	7.03862	6.24138	9.60119
HORVU1Hr1G030190	chr1H:172906058-172922926	Serine/threonine-protein kinase 38	#N/A	#N/A	#N/A	#N/A	0.0419571	0.0283866	0.0343798	0.0258601	0.0451287	0.0325136	0.0150757	0.0185094	0.0261685	0.0360971	0.0409821	0.0201928	0.0154901	0.0170952	0.0136759	0.0464038	0.0671287	0.0203419	0.0600128	0.0195335	0.0194158	0.0653678	0.14861	0.0746985	0.0916944	0.0239938	0.0673775	0.0806047	0.0270088	0.0883246	Down_regulated
HORVU1Hr1G030200	chr1H:172950323-172956027	ABC transporter G family member 15	#N/A	#N/A	#N/A	#N/A	25.0488	26.015	20.342	21.3063	21.2893	35.7183	15.6948	15.6573	17.3798	22.2793	20.7054	20.4319	11.2746	9.91298	13.7394	18.9615	13.6342	18.9004	12.8893	10.4969	7.84882	19.1071	17.3616	15.5159	16.6385	14.5373	14.8252	18.2147	15.0168	18.196
HORVU1Hr1G030480	chr1H:175033715-175044595	Zinc finger protein-like 1 homolog	#N/A	#N/A	#N/A	#N/A	4.08911	3.92276	2.88139	2.50827	3.43121	3.44822	3.83429	3.34408	4.76814	3.30016	3.20779	3.74324	2.15308	3.05998	2.97455	4.42592	3.75117	3.78522	4.02433	3.25952	4.48071	3.97945	4.49135	3.72297	5.5191	4.24463	4.31834	4.46208	3.68798	5.52585
HORVU1Hr1G030550	chr1H:176444703-176445454	ABC transporter G family member 37	#N/A	#N/A	#N/A	#N/A	0	0.0560209	0	0.0549606	0	0.105684	0.0595039	0.139472	0	0.209964	0	0.185969	0.0611393	0.262401	0	0.358985	0.0713346	0.421519	0.523609	0.359794	0.536438	0.235571	0	0	0	0.482126	0	0.271589	0.165828	0.263818	Down_regulated
HORVU1Hr1G030740	chr1H:180027327-180029735	Lysine-specific demethylase 5A	#N/A	#N/A	#N/A	#N/A	0.880103	1.11181	1.24099	1.13184	1.26316	1.78151	1.44281	1.28941	2.3251	1.12893	1.19667	0.903396	0.700617	0.997959	0.708212	1.75451	1.66452	1.27759	1.27179	1.35442	1.56465	2.01484	2.17274	1.56605	1.36558	1.69149	1.7777	2.42664	1.07407	1.93331
HORVU1Hr1G030790	chr1H:180448322-180457167	Chaperone protein dnaK	#N/A	#N/A	#N/A	#N/A	32.6329	31.16	40.4285	22.6182	26.0326	38.4256	56.4066	35.8185	31.9496	59.3391	59.8715	42.0606	26.0808	44.0202	45.0662	43.3521	33.7046	39.4884	44.5306	55.4781	43.2256	61.453	54.6431	41.2181	35.0972	62.539	80.2869	65.2092	64.3319	48.4484
HORVU1Hr1G031250	chr1H:185893491-185900543	MBOAT (membrane bound O-acyl transferase) family protein	#N/A	#N/A	#N/A	#N/A	0.38946	0.639914	1.42188	1.32023	1.22412	0.982337	1.79254	1.94719	1.49423	1.95161	2.52454	1.92123	0.643606	0.567146	0.716332	0.40202	1.17433	1.2234	0.852693	1.46061	0.874837	0.822213	0.473342	1.20743	0.370818	1.04948	0.694914	0.419723	0.844968	0.195732
HORVU1Hr1G031310	chr1H:187491653-187510719	Maspardin	#N/A	#N/A	#N/A	#N/A	1.18081	1.06274	0.98176	0.902414	0.936626	1.03269	1.39545	0.995993	1.11468	1.31254	1.39133	1.01732	0.793892	1.34574	1.27118	0.798428	0.776953	0.74909	0.758542	0.777671	0.750077	0.938726	0.838695	0.876384	0.603297	0.84267	1.03763	0.918507	1.1485	0.869362
HORVU1Hr1G031370	chr1H:187632592-187655817	tRNA pseudouridine synthase A 1	#N/A	#N/A	#N/A	#N/A	1.44399	1.26482	1.72056	1.52154	1.61512	1.87698	1.70464	1.18104	1.72885	1.55769	1.74882	1.66636	1.00534	1.78828	1.52557	1.20233	1.24401	1.17777	1.18275	1.3847	1.48379	1.28616	1.45571	1.2708	0.977793	1.37615	1.3917	1.62236	1.45659	1.59077
HORVU1Hr1G031950	chr1H:196774159-196785957	Poly(A) RNA polymerase protein 2	#N/A	#N/A	#N/A	#N/A	3.03832	3.90092	3.88272	3.93862	4.51755	6.98209	3.83556	3.8772	3.94557	4.05454	4.13391	3.15723	2.46053	3.74844	3.4484	2.73162	2.82741	2.91047	3.04724	3.19204	3.17708	3.98605	3.76009	3.14569	2.62896	2.87173	3.66722	3.66292	3.80792	3.30563
HORVU1Hr1G031970	chr1H:196891816-196893466	undescribed protein	#N/A	#N/A	#N/A	#N/A	6.81068	5.36862	5.56045	3.8082	4.29727	4.67258	4.24237	3.96027	5.173	4.94123	4.57488	3.90303	5.25529	4.38142	4.47322	5.46862	6.75912	6.37477	5.56195	5.57084	5.42228	6.62841	5.71509	6.6444	6.85204	5.38482	5.17898	5.75864	6.11613	4.16284
HORVU1Hr1G032060	chr1H:197717447-197720315	40S ribosomal protein S3a	#N/A	#N/A	#N/A	#N/A	12.2433	10.3252	9.46568	10.6622	10.6036	13.1401	9.58078	8.20401	13.9034	8.1368	8.90426	8.30085	9.20945	13.4496	10.4842	12.1611	11.173	10.242	11.8368	10.7617	11.2761	12.5345	14.5971	11.9019	13.9948	12.5116	12.9303	17.3161	16.1998	16.8268
HORVU1Hr1G032090	chr1H:197938635-197943914	Non-specific serine/threonine protein kinase	#N/A	#N/A	#N/A	#N/A	0.16592	0.0641457	0.0845943	0.157329	0.198291	0.156307	0.0170335	0.048797	0.119163	0.0651124	0.0687544	0.150833	0.163348	0.0851297	0.149368	0.0636148	0.0816804	0.100553	0.133233	0.0286094	0.0319916	0.0974049	0.0537748	0.135814	0.0636152	0.0517547	0.0542759	0.0414637	0	0.0377601
HORVU1Hr1G032310	chr1H:199117480-199154523	Phospholipid-transporting ATPase 3	#N/A	#N/A	#N/A	#N/A	0.875047	1.18731	0.98383	0.795886	1.05041	1.1634	0.896777	0.92545	1.09434	0.960728	0.925755	0.824285	0.621225	0.834962	0.714401	1.18575	1.03063	1.14925	0.99547	1.13391	1.05069	1.36348	1.30163	1.09147	0.999224	1.02192	1.16211	1.34526	0.996087	1.14797
HORVU1Hr1G032510	chr1H:199969770-199971562	Lactoylglutathione lyase	#N/A	#N/A	#N/A	#N/A	25.3028	26.6403	24.4434	25.2601	25.076	29.5159	20.856	21.0237	22.3519	19.98	22.4169	17.6899	22.0582	24.9338	26.4827	15.9388	19.6797	19.1167	18.0376	19.7841	16.7015	20.821	22.2456	18.6538	16.9629	17.8573	20.9116	21.2577	20.7117	18.2623
HORVU1Hr1G032600	chr1H:201371905-201373430	phosphoenolpyruvate carboxylase 1	#N/A	GO:0016829//lyase activity;	#N/A	KEGG PATHWAY//Carbon fixation in photosynthetic organisms;KEGG PATHWAY//Carbon metabolism;KEGG PATHWAY//Pyruvate metabolism;	0	0.303673	0.0624123	0	0.0819256	0.104161	0.029323	0.252011	0.194341	0.0517342	0.17754	0	0	0.103447	0	0.101088	0.210919	0.346202	0.473055	0.50236	0.462616	1.12218	1.26957	0.561129	0.372345	0.0296985	0.20386	0.588881	0.0817185	1.04006	Down_regulated
HORVU1Hr1G032850	chr1H:203260893-203263490	Zinc finger A20 and AN1 domain-containing stress-associated protein 5	#N/A	#N/A	#N/A	#N/A	29.1204	32.6092	25.3316	18.5812	18.8394	24.962	21.719	20.737	25.9504	20.1316	21.4674	19.5132	17.2545	19.3528	18.4212	25.3539	21.6185	25.9678	23.1256	23.0504	25.1543	26.5247	27.6847	27.9742	30.1042	24.4044	26.5827	29.967	20.9037	31.0034
HORVU1Hr1G033130	chr1H:207381952-207416077	E3 ubiquitin-protein ligase SINAT3	#N/A	#N/A	#N/A	#N/A	0.809732	0.77363	0.658316	0.859461	0.801893	1.02302	0.8676	0.837594	0.681848	0.709853	0.765167	0.622588	0.47804	0.782529	0.696688	0.570408	0.439921	0.513713	0.608339	0.72773	0.849207	0.632992	0.585159	0.677141	0.628469	0.70748	0.689048	0.751307	0.630032	0.623187
HORVU1Hr1G033210	chr1H:209840344-209843776	undescribed protein	#N/A	#N/A	#N/A	#N/A	24.1216	40.5859	37.7666	33.3831	46.618	48.799	16.3518	18.5434	13.2475	34.1389	36.6662	30.966	17.9532	17.8104	20.7075	0.0217147	0.0453071	0.0148734	0.00923784	0	0	0.0332488	0	0	0	15.4001	11.3199	0	0	0	Up_regulated
HORVU1Hr1G033270	chr1H:211275623-211287454	ER membrane protein complex subunit 1	#N/A	#N/A	#N/A	#N/A	7.60748	9.33811	8.71103	7.32424	7.82613	10.0737	6.48964	6.35999	10.0217	7.14106	7.95801	5.59348	5.56696	7.73651	6.20087	11.1571	9.19527	10.3699	8.0233	9.24542	8.32581	13.7341	12.9266	8.53512	8.49557	8.92612	9.68479	10.9522	8.50315	9.67702
HORVU1Hr1G033390	chr1H:213203293-213205645	Ras-related protein Rab-25	#N/A	#N/A	#N/A	#N/A	5.0487	4.98131	4.18289	3.26384	3.85403	5.18532	3.62813	4.91637	5.9697	3.23387	3.84096	3.01195	4.64039	5.51645	4.23407	8.27329	6.90933	7.34004	6.41568	6.9317	6.00502	6.08453	5.62474	5.69529	6.77501	6.69846	5.38626	5.6061	6.45103	8.35707
HORVU1Hr1G034070	chr1H:218595554-218611957	Histone acetyltransferase GCN5	#N/A	#N/A	#N/A	#N/A	0.267885	0.322091	0.333649	0.247919	0.348836	0.412251	0.257413	0.3266	0.260036	0.316352	0.296865	0.199406	0.226058	0.259045	0.308356	0.38113	0.320461	0.303914	0.282334	0.34588	0.288838	0.50228	0.461397	0.392071	0.385367	0.294133	0.338415	0.479997	0.295838	0.367012
HORVU1Hr1G034400	chr1H:220564653-220568610	Ras-related protein Rab-25	#N/A	#N/A	#N/A	#N/A	3.59678	3.49568	2.94697	2.17954	2.13938	3.06141	2.60662	3.43821	4.53986	2.48689	2.58981	2.46643	1.63457	3.38501	1.79471	3.45059	2.51039	2.82289	3.11237	3.16544	3.79324	4.47091	4.14838	3.9399	4.7601	4.74502	6.63268	5.3095	2.13833	4.63518
HORVU1Hr1G034420	chr1H:220571280-220574568	unknown function	#N/A	#N/A	#N/A	#N/A	0.0258317	0.0436919	0	0	0	0.00824255	0.083535	0.0725179	0.0615152	0.065502	0.0401409	0.0145041	0.0762941	0.0327444	0	0	0	0	0	0	0	0	0	0	0	0	0.008066	0	0	0	Up_regulated
HORVU1Hr1G034470	chr1H:221407300-221410345	Protein kinase superfamily protein	#N/A	#N/A	#N/A	#N/A	15.2688	20.3038	18.4363	18.0072	19.8506	20.9952	14.0754	13.1232	13.1333	18.9954	17.5326	12.4822	12.7215	15.9619	17.1301	17.5479	17.7067	19.8179	16.5574	25.2285	21.3663	23.691	23.74	17.0116	16.7486	23.3496	22.309	19.6514	20.8067	23.0063
HORVU1Hr1G034570	chr1H:222089017-222129075	Ribosomal RNA small subunit methyltransferase I	#N/A	#N/A	#N/A	#N/A	0.352615	0.484238	0.569179	0.526863	0.495579	0.589864	0.576886	0.42629	0.466904	0.533627	0.549341	0.609973	0.362292	0.508792	0.518431	0.277869	0.431755	0.387017	0.377959	0.45857	0.415572	0.479536	0.497495	0.518437	0.287536	0.298143	0.450727	0.394709	0.602507	0.470903
HORVU1Hr1G034630	chr1H:222234727-222253041	Transcription initiation factor IIF subunit alpha	#N/A	#N/A	#N/A	#N/A	4.12863	4.26763	3.83445	3.54549	3.78854	4.54295	3.80701	3.32915	3.97458	4.2643	4.22949	3.22115	3.23059	3.90583	3.26411	5.11832	4.04583	4.81866	4.10205	5.00122	4.70325	5.18088	4.93737	4.10312	5.49138	5.27216	4.88873	5.01333	4.77022	5.09165
HORVU1Hr1G034650	chr1H:222370676-222373881	BTB/POZ domain-containing protein	#N/A	#N/A	#N/A	#N/A	0.0934102	0.0505583	0.114301	0.372011	0.675167	0.453051	4.1216	3.09435	4.28579	1.44486	1.73023	2.74831	0.634542	0.520992	0.791627	0.138849	0.354083	0.412118	0.659603	0.270592	0.438743	0.1063	0.399622	0.481707	0.561569	1.15577	0.886694	0.269617	0.112243	0.297617	Up_regulated
HORVU1Hr1G035100	chr1H:229655977-229659723	E3 ubiquitin-protein ligase SIS3	#N/A	#N/A	#N/A	#N/A	0	0	0.0504856	0	0.215378	0.221172	18.2759	10.5355	8.01739	19.2815	21.2651	24.556	0	0	0	0	0	0	0	0.0119518	0	0	0	0	0	0	0.0206129	0	0	0	Up_regulated
HORVU1Hr1G035160	chr1H:230540114-230542551	undescribed protein	#N/A	#N/A	#N/A	#N/A	0	0.0482286	0.0545169	12.2548	13.3642	11.5436	6.76198	5.88351	3.40928	9.1735	9.78119	11.027	0	0.0225902	0.0116177	0.0110376	0	0	0	0	0	0	0	0	0	0	0	0	0	0	Up_regulated
HORVU1Hr1G035200	chr1H:230693799-230719744	Kelch-like protein 3	#N/A	#N/A	#N/A	#N/A	0.80396	0.917372	0.803893	0.696114	0.530025	0.827031	0.667427	0.688545	0.67247	0.686133	0.710053	0.590205	0.567045	0.772693	0.702455	1.10883	0.882827	0.883697	0.840997	0.896808	0.93092	1.45884	1.45372	1.10971	1.12588	1.05501	1.13754	1.34446	0.87954	1.00549
HORVU1Hr1G035280	chr1H:231732093-231733963	undescribed protein	#N/A	#N/A	#N/A	#N/A	1.11754	1.31831	0.788928	0.817858	1.38078	0.950916	1.23553	0.740083	1.13731	0.926429	1.06867	0.51486	0.952118	0.508525	1.34498	1.43754	1.33307	1.65323	1.55532	1.95069	1.50835	2.58156	1.44879	1.72399	3.24544	1.68933	1.70004	1.42861	1.46337	0.84451
HORVU1Hr1G035380	chr1H:232499193-232501090	Cytochrome P450 superfamily protein	#N/A	#N/A	#N/A	#N/A	7.80446	10.4085	1.35261	17.0315	15.3314	5.67932	3.24808	5.20157	8.06706	3.96867	2.35573	4.00379	9.70113	6.63683	8.61989	3.63397	0.798124	1.73878	0.739694	0.60993	0.727504	0.585706	1.82884	2.87132	1.23567	6.66108	1.4727	0.902389	1.91158	0.44723	Up_regulated
HORVU1Hr1G035390	chr1H:232912381-232922273	Glucose-repressible alcohol dehydrogenase transcriptional effector	#N/A	#N/A	#N/A	#N/A	6.51437	6.82611	6.43092	5.16786	5.81305	6.81636	4.7402	5.11355	6.64995	5.33464	5.63754	4.53063	4.36391	5.60881	5.28892	6.857	6.39299	7.1772	6.01662	6.92845	6.63636	7.46106	7.39878	6.24273	7.31105	6.54168	6.43452	6.76309	5.25633	6.13142
HORVU1Hr1G035650	chr1H:237744683-237747280	undescribed protein	#N/A	#N/A	#N/A	#N/A	4.81534	3.96402	3.93663	4.44006	4.09584	6.90294	4.2957	3.20974	3.42697	5.4285	4.82139	3.38301	4.23862	3.86383	5.25765	2.49756	3.76016	3.98492	2.78753	2.71424	3.68824	3.93666	4.22069	4.03676	2.8776	3.85003	3.67382	4.15472	4.5843	3.94893
HORVU1Hr1G036120	chr1H:241648530-241655000	Core-2/I-branching beta-1,6-N-acetylglucosaminyltransferase family protein	#N/A	#N/A	#N/A	#N/A	7.9838	11.3427	7.67955	8.18984	8.76747	13.9414	11.4747	8.94285	8.30017	8.51957	10.2523	8.47297	5.34147	8.38641	7.7056	4.06054	3.60739	5.41364	5.95985	5.16963	4.34042	6.80733	5.7464	5.90223	4.94052	5.31741	6.44036	7.78535	7.81886	7.12171
HORVU1Hr1G036340	chr1H:243544883-243546298	Retinoblastoma-related protein 1	#N/A	#N/A	#N/A	#N/A	0.703585	0.297512	0.672607	0.846455	0.220725	0.72964	0.34761	0.790076	0.628315	0.0278765	0.355332	0.0987633	0.454572	0.195096	0.602003	0.653648	1.66689	1.26853	1.06595	0.828	0.534165	1.16765	1.92403	1.32282	0.472082	0.352061	0.741474	1.50003	0.7926	0.385294	Down_regulated
HORVU1Hr1G036490	chr1H:244859875-244861114	undescribed protein	#N/A	#N/A	#N/A	#N/A	0.542776	0.352533	0.232457	0.0288217	0.0217954	0.304819	0.109215	0.0487599	0.344683	0.0137633	0.10796	0	0.208402	0.165126	0.028307	0.739571	1.72079	0.589461	0.732225	0.188678	2.18017	1.13241	1.32991	0.447846	0.314655	0.0316038	0.379642	2.1221	0.565248	2.31733	Down_regulated
HORVU1Hr1G036500	chr1H:244967080-244997984	DNA polymerase	#N/A	#N/A	#N/A	#N/A	0.621149	0.592521	0.775997	0.719591	0.877248	0.797725	0.62936	0.465726	0.37669	0.608991	0.786571	0.58922	0.162376	0.239635	0.370975	0.0836323	0.189454	0.168578	0.133166	0.252859	0.203082	0.186595	0.103158	0.197298	0.0600563	0.296245	0.299968	0.126543	0.123625	0.0445595	Up_regulated
HORVU1Hr1G036720	chr1H:248800146-248818563	unknown function	#N/A	#N/A	#N/A	#N/A	0.0282434	0.039893	0.034863	0.00460447	0.000994847	0.00569185	0.00178039	0.00417307	0.00196662	0.00408345	0.00246392	0.000556431	0.00402451	0.00345453	0.0019381	0.0024551	0.00128062	0.00168161	0.00313334	0.00394725	0.00240758	0.00093979	0.0038542	0.00511046	0.00186179	0.0028851	0.00402273	0.00325044	0.00396933	0.00315744	Up_regulated
HORVU1Hr1G036780	chr1H:249085390-249088316	Chromosome 3B, genomic scaffold, cultivar Chinese Spring	#N/A	#N/A	#N/A	#N/A	0.342756	0.408578	0.61164	0.260008	0.327702	0.5833	0.211126	0.100805	0.194341	0.269018	0.334791	0.293261	0.15667	0.248273	0.393686	0.111197	0.0843674	0.124633	0.17202	0.118202	0.185046	0.123827	0.587177	0.0841693	0.0613273	0.0831557	0.193667	0.41757	0.294187	0.260015
HORVU1Hr1G036920	chr1H:250278122-250280018	Heavy metal transport/detoxification superfamily protein	#N/A	#N/A	#N/A	#N/A	137.158	134.283	156.885	217.943	265.53	243.076	299.711	228.583	240.273	333.211	333.759	289.657	98.4783	185.424	160.826	120.993	135.482	118.139	110.479	141.042	155.007	126.899	119.214	146.556	119.294	166.877	182.487	163.574	161.898	149.246
HORVU1Hr1G036990	chr1H:251208027-251259745	Phosphoglycerate kinase family protein	#N/A	#N/A	#N/A	#N/A	0.442507	0.524735	0.685115	0.604994	0.645819	0.69448	0.602294	0.593449	0.419031	0.654799	0.580748	0.541485	0.214865	0.531201	0.432707	0.260662	0.281773	0.283623	0.33077	0.327432	0.353481	0.400257	0.398684	0.323485	0.388562	0.283561	0.375473	0.460665	0.478022	0.395572
HORVU1Hr1G037000	chr1H:251256854-251259955	receptor kinase 2	#N/A	#N/A	#N/A	#N/A	0.473207	0.482278	0.546086	0.59686	0.676728	0.811738	0.649678	0.612919	0.457288	0.687424	0.660485	0.551785	0.254682	0.5216	0.398427	0.308072	0.267957	0.349122	0.317605	0.333933	0.441036	0.360382	0.385967	0.427517	0.370288	0.285396	0.323485	0.402515	0.591397	0.364392
HORVU1Hr1G037250	chr1H:253433232-253490291	ABC transporter family protein	#N/A	GO:0016818//hydrolase activity, acting on acid anhydrides, in phosphorus-containing anhydrides;GO:0016817//hydrolase activity, acting on acid anhydrides;GO:0017111//nucleoside-triphosphatase activity;GO:0016462//pyrophosphatase activity;	#N/A	#N/A	0.299897	0.474414	0.333606	0.146942	0.153268	0.299954	0.173978	0.190424	0.266623	0.139647	0.153194	0.115116	0.100653	0.194222	0.147872	0.713246	0.496996	0.487611	0.278718	0.336441	0.496321	0.632921	0.550311	0.367419	0.831224	0.448452	0.414755	0.580891	0.370189	0.458644	Down_regulated
HORVU1Hr1G037320	chr1H:254241771-254244675	F-box/RNI-like superfamily protein	#N/A	#N/A	#N/A	#N/A	2.25062	3.05873	2.08359	1.72974	2.71521	2.17963	3.54684	2.41644	2.94622	3.279	3.79185	2.43871	0.80175	1.65168	1.86616	0.782554	0.81639	1.07202	1.29004	1.78718	1.53482	1.44161	2.05392	1.47623	1.14449	1.36506	1.59046	2.11099	2.13504	1.77697
HORVU1Hr1G037340	chr1H:254907299-254916075	Translin family protein	#N/A	#N/A	#N/A	#N/A	1.20887	1.41574	1.78415	1.79718	2.051	1.9986	2.0067	1.52021	1.32996	2.24076	1.97738	1.62744	0.996997	1.62198	1.69134	1.05082	1.23025	1.24758	1.29642	1.72533	1.22513	1.76989	1.72527	1.55546	1.34711	1.42525	1.74387	1.53964	1.16094	1.48658
HORVU1Hr1G037460	chr1H:256967688-257032651	appr-1-p processing enzyme family protein	#N/A	#N/A	#N/A	#N/A	0.548921	0.903434	0.492984	0.825129	0.781606	0.65398	0.362586	0.550949	0.377035	0.567463	0.371476	0.292093	0.518361	0.346253	0.512095	0.325427	0.368726	0.380112	0.319519	0.39879	0.352944	0.315964	0.341715	0.35814	0.272232	0.297582	0.277611	0.240249	0.355407	0.198868
HORVU1Hr1G037550	chr1H:257402724-257404779	RING finger protein 141	#N/A	#N/A	#N/A	#N/A	12.9868	19.7106	9.64383	20.3188	27.2969	34.7054	26.0815	22.8515	57.4353	17.9357	16.9554	20.3132	13.0139	20.6512	14.7591	8.15113	7.36726	10.084	12.0375	12.2812	12.3011	18.4462	15.1357	18.8358	13.4907	16.4991	18.2302	26.7559	21.7416	18.7724
HORVU1Hr1G037580	chr1H:257482281-257485101	ATP synthase mitochondrial F1 complex assembly factor 2	#N/A	#N/A	#N/A	#N/A	0.693198	1.03994	0.686879	1.07227	0.83507	0.715502	0.706074	0.575348	0.607676	0.859774	0.794309	0.521218	0.458432	0.863419	0.526559	0.563732	0.701054	0.506313	0.454234	0.593689	0.493024	0.634514	0.849825	0.554345	0.436801	0.618597	0.478078	0.549634	0.814851	0.470531
HORVU1Hr1G037610	chr1H:257542867-257544041	alpha/beta-Hydrolases superfamily protein	#N/A	#N/A	#N/A	#N/A	2.96763	1.29072	3.20172	3.20091	2.71317	4.0921	2.85619	1.72573	1.17785	4.46803	3.85391	2.67796	2.30862	2.78775	2.28007	2.757	2.64794	3.10238	1.95481	1.15134	1.7166	2.21123	2.37018	2.14071	2.10496	1.73566	1.98568	1.49482	1.43275	2.78592
HORVU1Hr1G037650	chr1H:258516383-258534850	Rubisco accumulation factor 1, chloroplastic	#N/A	#N/A	#N/A	#N/A	1.69512	2.31758	2.54835	1.26425	1.34554	1.96495	1.75194	1.9734	1.94344	1.98083	2.20531	2.5583	1.7955	2.28814	1.92066	2.66131	2.57037	2.24271	2.38352	3.13891	2.67995	3.8998	4.24047	3.1653	2.33989	2.32557	3.38186	3.21892	2.95021	2.66904
HORVU1Hr1G037730	chr1H:259067703-259077466	ARID/BRIGHT DNA-binding domain;ELM2 domain protein	#N/A	#N/A	#N/A	#N/A	3.35295	3.00177	4.15904	2.66308	2.64697	3.00538	3.00621	2.38078	2.42005	2.27421	2.82478	2.60508	2.36342	3.57934	2.95847	1.98244	2.40807	2.0489	1.70009	2.51543	1.63225	1.41253	1.92277	1.72145	1.27243	2.35272	2.40664	1.49683	2.22139	1.05517
HORVU1Hr1G037760	chr1H:259372180-259375116	Divalent ion symporter	#N/A	#N/A	#N/A	#N/A	11.2116	4.8222	8.52087	5.24176	3.32739	5.9606	3.95935	5.06736	3.02674	6.2647	4.41398	5.27379	6.58655	6.70131	4.30437	30.798	14.9177	25.9032	17.3097	16.6126	9.4618	10.765	17.6866	12.3045	44.2438	13.0104	12.0973	12.0361	7.3035	14.4335	Down_regulated
HORVU1Hr1G037810	chr1H:260667955-260673383	Leucine-rich repeat family protein	#N/A	#N/A	#N/A	#N/A	5.21318	6.32748	5.79215	4.3662	5.15482	6.13265	6.50382	4.93698	5.44359	4.99974	5.26389	5.28893	3.11413	5.42415	4.2007	6.43678	5.94648	5.6665	5.87754	7.57511	7.57374	6.53516	7.48354	5.06716	5.86681	8.41097	8.18105	8.97517	6.82211	8.37621
HORVU1Hr1G038130	chr1H:262170775-262173393	CHY-type/CTCHY-type/RING-type Zinc finger protein	#N/A	#N/A	#N/A	#N/A	49.4417	51.7971	26.4298	72.4044	77.9992	68.0074	42.0102	46.721	78.4585	43.691	42.3633	52.5232	36.2158	24.0675	31.8745	15.8599	26.9444	29.1728	18.1307	17.8475	28.9081	22.6652	17.4074	23.1001	21.5578	20.9953	24.0288	33.9841	19.856	21.042	Up_regulated
HORVU1Hr1G038230	chr1H:264016482-264018969	undescribed protein	#N/A	#N/A	#N/A	#N/A	0	0.0338647	0.0191401	0.0664476	0.100497	0	0	0	0.0794654	0.111058	0.077781	0.168628	0	0	0	0.139505	0.0862437	0.169873	0.290145	0.0724986	0.0202673	0.189871	0.267673	0.0215103	0.228375	0.109292	0.109407	0.0985055	0.175425	0.159479	Down_regulated
HORVU1Hr1G038270	chr1H:264143785-264148150	Inosine triphosphate pyrophosphatase family protein	#N/A	#N/A	#N/A	#N/A	7.34486	5.94381	7.25324	7.42167	7.53089	6.44389	9.28555	6.64625	7.66432	6.8079	6.95889	7.44729	6.32891	10.3318	7.54944	7.11063	6.46279	5.40888	5.29845	5.46377	6.07504	5.24767	7.1969	5.87149	4.47074	5.42884	6.27024	7.76522	8.19734	7.28177
HORVU1Hr1G038330	chr1H:265256443-265260245	3-ketoacyl-CoA thiolase	#N/A	#N/A	#N/A	#N/A	13.9793	25.3946	17.6146	10.552	11.6703	13.9382	15.1523	24.8601	19.1942	11.561	12.7357	14.7519	13.3048	25.8711	12.7792	62.1994	38.6585	26.9269	35.1101	42.8316	40.4931	50.1338	61.5882	31.8983	56.8237	41.1211	52.2173	35.8233	30.4844	54.9338	Down_regulated
HORVU1Hr1G038370	chr1H:265802527-265822585	Transcriptional regulator ATRX	#N/A	#N/A	#N/A	#N/A	1.51554	1.5957	1.68524	1.3927	1.60854	1.77217	1.28287	1.45474	1.34326	1.39102	1.414	1.19377	1.35017	1.29645	1.59411	1.37438	1.3724	1.64347	1.21674	1.50606	1.23484	1.48719	1.31385	1.26795	0.846773	1.20005	1.40711	1.36217	1.55793	1.32073
HORVU1Hr1G038560	chr1H:268001373-268002199	Acidic leucine-rich nuclear phosphoprotein 32-related protein 1	#N/A	#N/A	#N/A	#N/A	8.5834	11.7163	10.4224	8.24609	8.01207	16.385	9.14417	4.65017	8.24788	9.45065	6.27124	4.5658	4.44757	4.72436	9.66948	14.9691	7.78384	10.9238	10.197	9.32418	8.5363	14.2805	13.9094	9.83637	13.7816	10.1929	10.3446	16.398	12.0631	15.5331
HORVU1Hr1G038700	chr1H:269224529-269228740	Cysteine--tRNA ligase	#N/A	#N/A	#N/A	#N/A	4.01222	4.02721	4.14012	2.09872	2.45276	3.37068	3.13289	2.31324	3.30848	4.35807	5.15158	3.79279	1.60065	2.13305	1.53031	2.35145	2.28029	2.15427	2.48668	2.28984	2.16288	1.91949	2.75988	2.76904	2.17294	2.56281	2.76744	2.38058	2.09876	2.67117
HORVU1Hr1G038750	chr1H:269506932-269507942	Double-stranded RNA-binding protein 5	#N/A	#N/A	#N/A	#N/A	1.97754	1.50946	1.90017	2.89447	1.93432	1.29438	5.46583	6.74733	3.58229	5.27166	9.23471	9.9648	10.3335	6.94175	9.15638	1.63306	5.15468	4.13006	5.50443	2.79084	3.61353	2.50048	1.97207	5.75271	1.38811	2.76791	0.949989	1.13094	3.4019	0.484669
HORVU1Hr1G038800	chr1H:270049938-270050873	unknown function	#N/A	#N/A	#N/A	#N/A	15.5003	12.7373	9.61569	13.7326	14.8259	12.1844	12.4297	15.6876	11.6704	12.3143	10.1308	10.5335	10.6591	15.8957	14.6149	9.22929	8.71136	9.14372	10.3416	13.8751	11.8521	10.4725	6.46824	7.83324	9.56995	10.4584	10.1785	7.24422	8.65989	8.42527
HORVU1Hr1G038810	chr1H:270051231-270053582	Hypersensitive-induced response protein 1	#N/A	#N/A	#N/A	#N/A	0	0.0161223	0	0.0790861	0.406681	0.593094	0.273996	0.187314	0	0	0.014812	0	0.0703815	0.226551	0	0.059036	0	0.0202183	0.025115	0.0345152	0	0	0.0463396	0.0614439	0	0.034688	0	0.0312644	0.0954477	0	Up_regulated
HORVU1Hr1G038820	chr1H:270228317-270238694	Transducin/WD40 repeat-like superfamily protein	#N/A	#N/A	#N/A	#N/A	2.85608	3.45367	3.2563	3.86128	5.30634	4.90147	4.54143	3.90895	3.38913	5.55757	5.81955	5.38486	2.82476	3.77586	4.33298	2.36941	2.68696	3.33504	2.86547	2.64787	2.85684	3.55595	2.91327	2.80615	2.62722	3.00971	3.54904	3.09963	2.7956	3.05189
HORVU1Hr1G038850	chr1H:270476945-270483674	Riboflavin kinase	#N/A	#N/A	#N/A	#N/A	15.7205	16.9815	17.0129	16.8976	16.8964	17.6753	15.9862	15.8135	14.5988	15.4402	15.0651	14.6135	13.8845	15.4022	14.3105	11.7372	12.0807	11.3136	12.1773	13.4917	12.7159	13.8813	15.7313	14.3003	9.6551	9.91226	14.3796	13.9367	16.2012	12.0394
HORVU1Hr1G038880	chr1H:271131140-271137217	WD repeat-containing protein 26	#N/A	#N/A	#N/A	#N/A	7.20202	8.47683	5.5001	6.5348	5.99587	6.94978	3.7694	4.76268	4.19621	4.77341	4.87778	4.64782	5.20434	3.57121	5.61665	2.84893	3.91868	3.7289	2.99623	3.56866	3.34342	4.36219	3.45645	5.01012	3.70088	4.38435	4.23538	4.83873	4.53426	2.92952
HORVU1Hr1G038890	chr1H:271292873-271294712	60S ribosomal protein L21-1	#N/A	#N/A	#N/A	#N/A	74.0777	48.3095	53.9872	42.3861	52.5213	62.9102	62.062	47.6722	67.0763	49.2127	47.2229	38.0784	38.9553	70.737	56.0348	69.5222	57.7543	53.5769	57.7613	54.4806	58.0437	67.1371	73.4409	57.3279	90.1342	52.2903	61.436	79.4739	60.4536	72.1056
HORVU1Hr1G039010	chr1H:272569232-272571824	unknown function	#N/A	#N/A	#N/A	#N/A	0.0904062	0.0152914	0.190137	0.165021	0.340341	0.360593	0.194905	0.342629	0.215292	0.257901	0.182631	0.0761428	0.183573	0.200549	0.103138	0	0.0389427	0.0767048	0.0476411	0.130945	0.0183031	0.0214337	0.0439511	0.0777025	0.0849233	0.0822502	0.254066	0.207571	0.248952	0.0720114	Up_regulated
HORVU1Hr1G039090	chr1H:273234099-273235179	Mediator of RNA polymerase II transcription subunit 18	#N/A	#N/A	#N/A	#N/A	7.94526	10.3926	9.52711	8.55515	10.5364	9.33965	12.6882	11.918	10.7763	8.12097	8.20658	5.99226	3.49099	5.80662	5.16674	4.9209	7.0646	6.20849	5.70658	6.89057	8.43596	6.6045	5.49348	7.2672	5.57057	6.71088	7.74294	8.85403	7.18984	6.21926
HORVU1Hr1G039160	chr1H:274026403-274028245	50S ribosomal protein L14	#N/A	#N/A	#N/A	#N/A	30.3059	21.601	21.4719	17.0659	17.6369	21.669	21.6815	15.8965	29.93	18.0124	15.2673	16.2386	12.648	28.9297	20.7036	34.6941	25.4101	22.8464	27.8099	25.2508	26.2933	28.1312	31.2733	26.3668	43.7424	28.3772	29.3915	40.6253	20.8401	35.8999
HORVU1Hr1G039220	chr1H:274865407-274868189	undescribed protein	#N/A	#N/A	#N/A	#N/A	0.227504	0.312506	0.0632691	0.512511	0.297597	0.145187	0.525152	0.352241	0.333822	0.406444	0.394237	0.727734	1.09953	1.3458	1.31232	0.0384286	0.0950285	0.0818895	0.276104	0.169752	0.0893271	0.0326892	0.2145	0.142208	0.0962144	0.185655	0.22388	0.113062	0.434912	0.159249	Up_regulated
HORVU1Hr1G039250	chr1H:275285081-275286518	cellulose synthase A4	#N/A	#N/A	#N/A	#N/A	6.71929	4.53668	2.58521	9.68924	10.9561	10.5925	0.436265	1.69653	2.84758	2.97383	2.75292	4.72567	17.7672	3.12188	6.81783	17.2958	12.5997	40.8081	25.1785	12.0304	7.77662	15.9106	18.6337	20.2307	19.4779	6.90895	7.28093	16.1559	8.57968	25.1781	Down_regulated
HORVU1Hr1G039260	chr1H:275290251-275294068	eukaryotic translation initiation factor 4E	#N/A	#N/A	#N/A	#N/A	8.41317	7.76588	7.02026	8.28988	9.54252	10.8214	6.05765	6.91161	9.51275	8.21711	8.26979	6.97596	6.91035	8.50479	6.83445	11.5524	8.02056	8.95032	9.36527	9.11566	11.6985	12.5243	12.2861	9.90756	13.3816	9.55289	10.8543	14.0649	9.19187	13.5326
HORVU1Hr1G039370	chr1H:276266215-276271690	Leucine-rich receptor-like protein kinase family protein	#N/A	#N/A	#N/A	#N/A	1.92614	2.72062	2.54987	2.49717	3.03048	3.82421	1.80509	1.25854	7.68951	1.90654	0.903183	0.910738	0.840023	0.870975	0.785702	4.52765	5.3663	4.64464	4.10754	2.643	2.57234	5.69348	6.14408	5.07294	7.9568	2.86938	3.75637	2.12067	1.84978	3.42735
HORVU1Hr1G039440	chr1H:276747798-276750414	DNA topoisomerase 2	#N/A	#N/A	#N/A	#N/A	0	0	0	0	0.0238858	0.0911058	0.256478	0.521006	0.77437	0	0	0	0	0	0	0	0	0	0	0	0	0	0	0	0	0	0	0	0	0	Up_regulated
HORVU1Hr1G039500	chr1H:277705979-277709812	Leucine-rich receptor-like protein kinase family protein	#N/A	#N/A	#N/A	#N/A	0.0649632	0.0109879	0	0	0.114127	0	0	0.0638305	0.0515675	0	0	0	0.0119918	0.0102935	0	0.181058	0.139916	0.151574	0.179726	0.0705699	0.0789126	0.169418	0.015791	0.153546	0.584081	0.0118205	0.223134	0.0426155	0.0813135	0.0517453	Down_regulated
HORVU1Hr1G039540	chr1H:278250468-278260958	Esterase/lipase/thioesterase family protein	#N/A	#N/A	#N/A	#N/A	2.86363	3.23279	4.28458	5.4481	5.87487	5.53826	5.13273	4.87255	5.26323	7.14527	7.35787	5.33314	3.74944	5.42646	5.75779	8.72874	5.75163	6.42017	6.45728	9.61567	8.35251	8.73511	8.18298	6.37132	9.5288	7.96127	8.63762	8.04106	6.81862	8.40776
HORVU1Hr1G039570	chr1H:278258679-278271721	unknown protein; Has 1807 Blast hits to 1807 proteins in 277 species: Archae - 0; Bacteria - 0; Metazoa - 736; Fungi - 347; Plants - 385; Viruses - 0; Other Eukaryotes - 339 (source: NCBI BLink).	#N/A	#N/A	#N/A	#N/A	0	0	0	0.0950634	0.138984	0.198032	0.106352	0.0536086	0.113687	0.102897	0.0415436	0.0321664	0.102225	0.205752	0.0280096	0.171493	0.127498	0.101262	0.150944	0.0726043	0.193303	0.194675	0.222805	0.147714	0.207567	0.142461	0.146088	0.284986	0.167315	0.334632	Down_regulated
HORVU1Hr1G039600	chr1H:278552541-278554551	Leucine-rich repeat receptor-like protein kinase family protein	#N/A	#N/A	#N/A	#N/A	13.1594	23.2949	22.496	12.9068	12.3713	18.6534	19.0914	22.3569	23.6692	21.9252	22.0945	14.1518	10.4025	24.4523	14.1901	39.4282	28.1956	31.4986	23.5449	25.9667	25.0747	44.9848	50.3971	33.8776	37.0965	33.6237	32.6404	31.6457	26.1683	32.8515
HORVU1Hr1G039820	chr1H:280298515-280303687	Fatty acid hydroxylase superfamily	#N/A	#N/A	#N/A	#N/A	0.0837408	0.169968	0.018298	0.651122	0.144114	1.00011	0	0	0.00949615	0.40952	0.171026	0.0134341	0.158997	0.00758216	0.218363	0	0	0.0405997	0	0.00866362	0.0678148	0	0.0116316	0.0205639	0	0.0435349	0.0224128	0	0	0	Up_regulated
HORVU1Hr1G039870	chr1H:281464347-281466812	Cyanate hydratase	#N/A	#N/A	#N/A	#N/A	44.7103	43.0363	38.9742	46.8087	45.693	54.744	46.3438	36.2222	42.1394	53.9466	52.6524	40.4191	32.7787	63.9026	49.5543	36.0245	32.9225	29.7301	29.5315	38.3566	34.6846	34.2721	38.8186	32.1106	30.3432	45.8353	43.7355	44.371	44.575	49.0143
HORVU1Hr1G040050	chr1H:282824382-282829152	Tetratricopeptide repeat protein 7B	#N/A	#N/A	#N/A	#N/A	5.48568	6.65593	4.52244	5.00394	5.12054	6.68772	4.07279	3.64438	5.53438	4.59605	4.61282	4.05881	3.72677	3.86993	4.28717	7.27859	5.1405	6.39626	4.80105	5.73841	5.36898	5.49631	5.65606	5.38577	6.19335	6.28081	6.9318	5.39435	4.71141	4.45469
HORVU1Hr1G040110	chr1H:283841574-283845413	Cyclin-dependent kinase inhibitor family protein	#N/A	#N/A	#N/A	#N/A	1.68553	2.18204	1.884	2.53877	3.02621	3.07183	3.83179	2.5115	2.05841	3.1747	2.80054	2.9302	2.24977	4.56078	4.04654	1.4856	1.49398	1.7326	2.09244	2.52349	1.23372	1.92119	1.63884	1.65763	1.28752	1.4509	2.59106	1.44591	2.49924	1.62658
HORVU1Hr1G040130	chr1H:284280829-284281359	Chromosome 3B, genomic scaffold, cultivar Chinese Spring	#N/A	#N/A	#N/A	#N/A	8.73781	8.709	6.8722	6.76947	9.1315	11.7154	7.78465	7.6917	12.0998	1.03095	1.21646	0.773843	0.244232	0.262053	0.305475	15.4329	16.4327	20.019	16.007	19.3232	22.5005	20.3106	22.3786	18.929	19.4563	26.8027	29.6596	23.199	18.1892	23.9536	Down_regulated
HORVU1Hr1G040140	chr1H:284282244-284282761	Avenin-like a4	#N/A	#N/A	#N/A	#N/A	0	1.21991	0	0.239365	0.362023	0.383565	0.43192	0.944888	1.04962	0	0.0747178	0	0	0	0	4.46702	3.72813	6.22134	6.20783	4.35272	9.05316	6.83975	6.42828	5.26911	4.45215	2.01227	5.17982	6.1507	6.49993	8.13864	Down_regulated
HORVU1Hr1G040200	chr1H:284471006-284473759	WD repeat-containing protein 91	#N/A	#N/A	#N/A	#N/A	0.0421865	0.0570836	0.0322632	0	0.169402	0.0403835	0	0.118431	0.0334875	0.08023	0.104888	0	0	0	0.0550029	0.209026	0.18172	0.107379	0.188963	0.0458274	0.0683268	0.24004	0.287127	0.290068	0.101901	0.0921136	0.302975	0.221393	0.0844867	0.134411	Down_regulated
HORVU1Hr1G040540	chr1H:286540935-286547561	Disease resistance protein (CC-NBS-LRR class) family	#N/A	#N/A	#N/A	#N/A	0.69801	1.08563	0.944925	0.889341	1.03095	0.962584	0.720701	0.56759	0.649607	0.310252	0.503683	0.522564	0.414685	0.574612	0.695627	0.273301	0.525308	0.40843	0.469298	0.400914	0.818653	0.616291	0.514859	0.799903	0.318687	0.636499	0.746559	0.61052	0.682883	0.415392
HORVU1Hr1G040560	chr1H:286676194-286703804	UDP-glucose:glycoprotein glucosyltransferase	#N/A	#N/A	#N/A	#N/A	4.11712	5.25593	4.23419	3.13845	3.70385	5.3306	3.56521	3.43286	4.53703	3.84187	4.12045	3.22809	2.63829	3.70061	2.80656	5.66284	4.48428	5.37175	3.9416	5.48659	4.38748	7.44147	8.04101	5.22034	4.78885	5.17513	5.86376	6.47958	4.41859	4.82194
HORVU1Hr1G040620	chr1H:286988033-286989237	Triosephosphate isomerase	#N/A	#N/A	#N/A	#N/A	0	0.0349607	0.316153	0	0	0.0659541	0.0371344	0.0290132	0.205093	0	0.0642387	0	0.686789	0.196507	0	0.672091	0.17807	0.0876853	0.49015	0.523915	1.38094	0.392032	0.251215	0.44413	1.27591	1.65483	0.709956	1.11863	1.44882	1.39944	Down_regulated
HORVU1Hr1G040660	chr1H:287308973-287316457	Long-chain-alcohol oxidase FAO1	#N/A	#N/A	#N/A	#N/A	2.17046	3.15568	3.36855	2.43254	2.54287	2.74525	3.14767	3.7632	2.11182	2.6214	2.84439	2.8005	2.35871	2.95934	2.99594	2.03614	2.4017	2.36114	2.20491	2.98049	1.98384	2.10942	2.66771	2.70346	1.90405	2.34284	2.50898	1.78699	4.10638	1.84202
HORVU1Hr1G040670	chr1H:287338157-287344300	Phosphoribosylformylglycinamidine synthase	#N/A	#N/A	#N/A	#N/A	5.2358	5.88423	8.2309	7.24665	10.3274	8.44619	5.11433	5.63446	5.45688	7.19761	7.7263	5.04127	4.46021	6.17603	7.50911	4.37777	3.81737	4.62328	3.74522	7.40802	4.23219	5.71005	7.78702	4.64175	3.02382	5.10219	6.5214	4.64314	4.93217	2.70309
HORVU1Hr1G040850	chr1H:289172735-289175765	Protein kinase family protein	#N/A	#N/A	#N/A	#N/A	4.05965	3.99897	3.07386	2.80946	2.7787	4.14375	3.08728	2.91394	4.4493	3.01952	3.68113	3.77532	2.4568	3.3113	2.67657	5.82157	3.74581	4.84858	3.84406	4.63554	4.88	5.24438	4.46305	3.8411	4.838	4.32717	4.72483	5.27326	3.78219	5.71399
HORVU1Hr1G040940	chr1H:289325512-289328286	Heat shock 70 kDa protein 17	#N/A	#N/A	#N/A	#N/A	0.67316	0.804601	0.995312	0.461709	0.92356	0.988063	0.467625	0.692918	0.391858	0.782351	0.599735	0.428366	0.198818	0.355542	0.453462	2.69609	2.12641	2.36071	1.46623	2.37252	2.01701	2.27688	1.74538	1.04142	2.61365	1.60049	2.81662	1.66332	0.921225	0.965147	Down_regulated
HORVU1Hr1G040950	chr1H:289432983-289435066	unknown function	#N/A	#N/A	#N/A	#N/A	1.37442	2.70879	1.96515	1.58658	1.55973	3.06992	1.07358	2.24796	1.11473	0.284116	0.334294	0.738166	0.992779	1.85585	0.934944	3.64556	5.14814	4.30958	4.015	5.77742	3.38749	1.70009	1.88833	3.67228	2.37364	5.17569	3.56395	2.46963	3.79971	1.97535	Down_regulated
HORVU1Hr1G040980	chr1H:290021845-290032704	Serine/threonine protein phosphatase 2A regulatory subunit B''alpha	#N/A	#N/A	#N/A	#N/A	5.00679	6.73222	5.1594	4.75896	5.56046	5.52861	4.63013	3.98699	5.20983	5.34313	4.73039	3.4249	3.59972	3.91678	4.35316	5.84043	5.51126	7.12691	5.47282	5.71447	5.94518	6.49537	5.69153	5.45898	5.79581	5.0559	5.00282	6.41494	5.28857	6.47662
HORVU1Hr1G041060	chr1H:291111129-291141568	Exportin-4	#N/A	#N/A	#N/A	#N/A	3.2223	3.5866	3.39334	3.07228	3.51309	3.9775	2.71109	2.67204	3.25191	2.44842	2.72502	2.11712	2.41238	2.92975	2.73174	4.39415	3.60305	4.56523	3.07389	3.80225	3.09473	4.31794	4.52024	3.67867	4.10367	3.5602	3.85031	3.69014	3.2491	3.40436
HORVU1Hr1G041110	chr1H:291594176-291596900	Pentatricopeptide repeat-containing protein	#N/A	#N/A	#N/A	#N/A	1.90156	1.44431	1.92074	1.90517	2.07103	1.36236	1.2376	1.11802	0.840168	1.54663	1.7172	1.16843	1.9604	1.63727	1.81267	0.511092	0.819104	0.5936	0.586112	1.07831	0.900708	0.748543	1.08143	0.848018	0.385173	1.29262	0.728206	0.635475	1.1317	0.471544	Up_regulated
HORVU1Hr1G041150	chr1H:292351093-292366075	Transportin-3	#N/A	#N/A	#N/A	#N/A	2.56892	3.10884	3.08323	3.00875	3.13212	3.71513	2.49223	2.41246	2.95355	2.25103	2.34366	2.0473	1.57865	1.93282	2.26082	2.9178	3.19834	3.64554	2.70747	2.89265	3.08698	3.77215	3.31559	3.1018	2.35974	2.81364	3.2086	3.45193	2.87111	3.00333
HORVU1Hr1G041240	chr1H:293032034-293032966	Protein LIGHT-DEPENDENT SHORT HYPOCOTYLS 3	#N/A	#N/A	#N/A	#N/A	0.489743	0.923022	0.0802594	0.139316	0.14047	0.0446487	0.125694	0.157127	0.222146	0	0	0	0.0258296	0.243886	0.182437	0	0.120547	0.11872	0	0	0.0849862	0.0331741	0.136051	0.0601322	0.0375544	0.101842	0	0	0.175144	0.0557279	Up_regulated
HORVU1Hr1G041250	chr1H:293656745-293659814	Malate dehydrogenase	#N/A	#N/A	#N/A	#N/A	170.58	164.454	151.942	136.248	146.227	169.885	142.046	129.732	165.478	140.195	155.235	146.404	123.416	158.037	138.539	207.805	156.364	167.083	163.593	179.241	140.711	190.782	198.578	165.553	187.804	200.905	200.284	209.992	176.417	208.703
HORVU1Hr1G041480	chr1H:296169202-296169576	Cullin-associated NEDD8-dissociated protein 1	#N/A	#N/A	#N/A	#N/A	0.166046	0	1.14289	0.661286	0.833456	0.317899	0.357975	1.30521	1.31807	0.526309	0.20642	0.186465	0.613023	0.10524	0.649475	1.33693	1.57355	1.54969	1.31251	1.92402	0.134467	1.10226	0.645789	1.28442	0.623903	1.45024	2.28132	0.871401	1.33016	1.58713	Down_regulated
HORVU1Hr1G041530	chr1H:296548421-296553107	undescribed protein	#N/A	#N/A	#N/A	#N/A	0.900533	0.688736	0.389269	1.42937	1.29709	1.14939	1.35995	1.54616	1.295	1.22449	1.14384	1.72942	2.59227	1.19115	1.40384	1.7379	1.90018	2.5247	2.51031	1.84309	1.97642	1.67087	2.33491	2.29954	2.50798	1.45335	1.98058	2.1575	1.64667	2.27666
HORVU1Hr1G041820	chr1H:300366452-300372812	Double-stranded RNA-binding protein 6	#N/A	#N/A	#N/A	#N/A	1.86968	1.83452	1.49727	1.58538	1.19889	2.42385	1.59685	1.75876	1.75611	1.94232	1.67325	1.17622	0.96854	1.58208	1.39753	2.89194	4.4696	3.27231	3.00737	2.24726	1.45861	2.22795	1.97018	2.22955	1.88634	1.80966	2.02959	2.07413	1.13704	1.86353
HORVU1Hr1G041890	chr1H:301935447-301937057	Protein of unknown function, DUF584	#N/A	#N/A	#N/A	#N/A	8.7352	10.7738	12.7106	8.08136	7.29468	14.3311	21.3596	14.1059	10.4009	24.4778	21.2619	19.966	10.1314	15.7273	11.6914	5.43409	3.72941	5.54211	6.8029	5.8502	9.60926	6.34117	8.26778	8.80333	3.46475	9.17088	6.4931	15.1623	10.6821	16.7481
HORVU1Hr1G041910	chr1H:302623130-302639038	Far upstream element-binding protein 2	#N/A	#N/A	#N/A	#N/A	0.735825	1.10423	0.84112	0.706635	1.35949	1.21393	1.23477	0.896601	0.904104	1.23563	1.16046	1.38891	0.624236	0.890564	0.836899	0.494519	1.00146	0.733894	0.783762	0.955229	1.03012	0.783174	1.00847	0.908276	0.546237	0.404515	0.574408	1.00647	1.08955	0.567403
HORVU1Hr1G041970	chr1H:303088375-303091124	unknown protein; Has 28 Blast hits to 28 proteins in 12 species: Archae - 0; Bacteria - 0; Metazoa - 0; Fungi - 0; Plants - 28; Viruses - 0; Other Eukaryotes - 0 (source: NCBI BLink).	#N/A	#N/A	#N/A	#N/A	31.5186	26.7779	22.4769	26.7821	26.7767	29.3478	26.8807	25.6422	27.2301	24.3585	22.5327	22.3504	31.5317	41.1012	30.8943	28.8047	18.4534	24.0907	26.4054	21.6616	25.1759	25.574	21.1569	22.672	24.6361	23.7147	21.5076	27.4343	26.4596	30.8408
HORVU1Hr1G041990	chr1H:303281211-303289910	RING/FYVE/PHD zinc finger superfamily protein	#N/A	#N/A	#N/A	#N/A	6.17632	5.10086	3.45848	5.14097	5.87249	4.63927	3.6375	3.89827	6.47499	3.81635	3.56105	3.26861	4.09393	3.30264	3.34604	2.94593	4.09162	5.01139	3.13126	3.24415	2.75956	3.50085	2.74723	4.22845	3.20859	2.80052	2.59803	3.14816	2.77243	2.48809
HORVU1Hr1G042030	chr1H:303517239-303519189	unknown protein; BEST Arabidopsis thaliana protein match is: unknown protein .	#N/A	#N/A	#N/A	#N/A	417.865	411.472	385.93	511.747	596.625	659.279	510.566	433.409	391.361	470.695	450.602	374.069	270.487	455.131	457.72	134.308	153.553	161.499	166.511	155.16	290.967	299.949	297.62	170.636	199.766	242.17	294.438	366.203	298.972	320.999
HORVU1Hr1G042050	chr1H:303567562-303574932	Coatomer subunit gamma-2	#N/A	#N/A	#N/A	#N/A	11.677	14.086	11.0156	11.0667	12.4173	15.2611	8.31786	8.4217	13.4928	9.25301	8.81826	6.20499	6.18652	9.19772	7.60049	18.2369	13.8711	18.5123	11.7739	14.6725	12.9122	20.5604	19.781	13.4816	20.9684	13.2477	15.0921	17.2074	9.05886	13.7934
HORVU1Hr1G042060	chr1H:303930519-303946240	Xaa-Pro aminopeptidase 1	#N/A	#N/A	#N/A	#N/A	2.43968	2.04717	2.92593	2.29759	1.88458	2.09277	1.95814	1.9991	1.92403	2.60359	2.68332	2.98431	2.49155	2.70598	2.89944	1.85443	2.27581	2.03633	1.96393	2.25442	1.7159	2.10329	2.01013	1.92666	1.24153	2.12734	2.04052	1.53806	1.87188	1.18616
HORVU1Hr1G042140	chr1H:304456773-304465551	C-terminal LisH motif isoform 1	#N/A	#N/A	#N/A	#N/A	3.42351	3.90299	4.27268	3.84307	4.43482	4.87892	3.25514	3.54561	3.1955	3.47066	3.35079	2.31142	2.26937	2.48488	3.11721	4.18867	4.57183	4.22928	3.46427	4.4364	5.18766	4.31554	4.32934	3.72469	3.24689	3.93887	4.42028	4.70286	4.54279	4.65084
HORVU1Hr1G042210	chr1H:304745328-304750061	Ribosomal protein-like	#N/A	#N/A	#N/A	#N/A	0	0	0	0	0	0	0.198497	0.132931	0.156614	0.266823	0.204393	0.487433	0.369057	0.333461	0.180067	0	0	0	0	0	0	0	0	0	0	0	0	0	0	0	Up_regulated
HORVU1Hr1G042220	chr1H:304750798-304752518	40S ribosomal protein S17-4	#N/A	#N/A	#N/A	#N/A	100.655	77.0097	86.1099	63.9048	80.3794	100.879	123.139	90.9673	122.836	88.9236	88.8771	96.0496	67.5625	111.493	91.869	108.884	91.9827	92.2767	116.056	94.4069	107.443	99.2628	123.829	107.253	152.823	118.764	112.591	146.607	105.754	144.845
HORVU1Hr1G042280	chr1H:305521070-305525294	undescribed protein	#N/A	#N/A	#N/A	#N/A	3.61288	3.77041	3.47897	0.0097088	0.132155	0.0186692	0.441478	0.804831	0.626987	1.44651	1.60016	1.00197	0.777619	1.50184	1.81172	0	0	0	0	0	0	0	0	0	0	1.19235	1.1327	0	0	0	Up_regulated
HORVU1Hr1G042370	chr1H:306648037-306654298	receptor kinase 1	#N/A	#N/A	#N/A	#N/A	0.674446	0.986424	0.773701	1.66559	1.70262	1.72165	0.976478	0.957832	0.787313	0.993431	1.33164	1.01356	0.73967	1.04352	1.05392	0.387004	0.512682	0.858347	0.501757	1.02715	0.955813	0.799496	0.568974	0.596724	0.377996	1.27052	0.885748	0.670155	1.17194	0.458215
HORVU1Hr1G042420	chr1H:307022198-307023767	unknown function	#N/A	#N/A	#N/A	#N/A	38.0959	40.1228	29.8994	38.7946	34.3012	39.0538	46.7995	39.7118	38.3176	42.9361	39.5915	36.8867	37.3824	32.7669	38.6603	30.9805	23.0077	33.2008	34.6755	32.3209	32.9036	28.6785	29.2299	35.1977	36.7389	31.1314	20.7363	25.8572	30.3176	32.6481
HORVU1Hr1G042440	chr1H:307756188-307759195	Pentatricopeptide repeat-containing protein	#N/A	#N/A	#N/A	#N/A	7.9999	12.7081	14.6173	1.25907	2.17333	1.92108	1.15571	1.11134	1.3748	1.52926	1.56353	1.45869	8.54071	6.46862	7.4195	0.932206	1.13682	0.717234	1.1843	1.70223	0.617792	1.01675	1.0625	1.11643	0.398425	1.27556	1.41638	1.08204	1.46587	0.837579	Up_regulated
HORVU1Hr1G042450	chr1H:307761571-307763840	Ribosomal L18p/L5e family protein	#N/A	#N/A	#N/A	#N/A	3.88309	4.81903	4.32275	0.930315	0.507455	1.65694	0.396283	0.838545	0.766035	0.975905	0.871193	0.670862	4.80126	4.17952	3.96935	1.4373	0.376099	0.584838	0.520646	0.798716	0.837318	1.2638	1.11702	0.355468	1.01134	1.10373	0.8466	1.11538	1.21941	0.732071	Up_regulated
HORVU1Hr1G042490	chr1H:308288940-308292101	aspartate aminotransferase	#N/A	#N/A	#N/A	#N/A	2.83117	3.34267	5.57578	2.37051	2.60068	5.19596	3.96273	4.14543	2.9965	3.0382	3.54258	4.94562	2.96492	3.2956	2.84688	1.26068	2.16806	1.9468	2.29153	2.8008	1.78324	2.79017	1.85316	2.2584	0.923737	2.03367	2.05698	2.48845	3.52057	1.25284
HORVU1Hr1G042520	chr1H:308777491-308779294	pentatricopeptide repeat 336	#N/A	#N/A	#N/A	#N/A	6.47366	6.45687	6.53315	4.80637	5.46035	7.41082	6.42667	5.1898	5.27121	7.65771	7.23882	4.15949	3.99155	7.19086	5.63418	9.87899	5.97957	7.7009	8.40543	9.61815	6.99899	11.0758	12.0696	8.74752	8.41854	6.77612	11.4825	9.41274	7.95262	8.37263
HORVU1Hr1G042550	chr1H:308933330-308950489	Transcription elongation regulator 1	#N/A	#N/A	#N/A	#N/A	1.49424	1.90713	1.99017	2.25195	2.4095	2.78014	2.37844	2.25953	2.25764	2.43676	2.24793	1.99819	1.46042	1.85522	1.86349	1.46866	1.32772	1.80674	1.53109	1.58922	1.4965	2.08105	2.02137	1.73098	1.15854	1.52362	2.06693	2.32741	2.41425	1.72207
HORVU1Hr1G042650	chr1H:309587911-309591203	Protein EXECUTER 1, chloroplastic	#N/A	#N/A	#N/A	#N/A	8.1837	10.0431	9.23872	8.23439	9.74447	10.5532	7.58047	8.61475	6.64774	7.97165	8.29907	6.29564	5.61012	6.7352	7.10575	5.36957	6.34752	5.05478	5.49472	6.71227	7.16142	8.84307	8.89366	6.74285	4.44869	6.29741	7.77182	9.76341	7.54732	5.96902
HORVU1Hr1G042690	chr1H:309843827-309846871	Peptidoglycan-binding LysM domain-containing protein	#N/A	#N/A	#N/A	#N/A	3.36852	3.78017	2.91554	2.47688	2.97663	3.42408	2.85557	2.66142	3.45848	3.10722	2.92128	1.90271	2.38299	2.39066	1.99871	4.45993	3.26693	3.37143	4.5281	3.81263	7.08925	4.1509	5.35412	4.07407	5.13207	4.59512	5.08909	5.06782	3.17109	5.33414
HORVU1Hr1G042710	chr1H:310007028-310025536	Endoribonuclease Dicer homolog 3b	#N/A	#N/A	#N/A	#N/A	0.0713033	0.0679762	0.104105	0.105413	0.110624	0.0868711	0.0885063	0.0527725	0.0720367	0.0308191	0.0302185	0.0655132	0.0478625	0.0595716	0.0274671	0.0702573	0.111688	0.0687466	0.112724	0.122054	0.0892388	0.156753	0.211137	0.175495	0.097424	0.0518966	0.117395	0.0850446	0.120081	0.12908
HORVU1Hr1G042770	chr1H:310025683-310029072	unknown function	#N/A	#N/A	#N/A	#N/A	0.385158	1.06715	0.364693	0.706086	0.460304	0.515005	0.711733	0.576674	0.727945	0.0930148	0.136803	0.0205963	0.0541699	0.348735	0.0358694	1.43129	0.726835	0.591327	0.811863	0.823516	1.33675	1.87846	2.05078	1.86011	1.59487	1.00118	1.2943	1.73254	0.606065	1.50474	Down_regulated
HORVU1Hr1G042810	chr1H:310520500-310523840	Cytochrome P450 superfamily protein	#N/A	#N/A	#N/A	#N/A	3.54625	3.33139	3.50389	4.84839	4.2393	4.53665	3.81972	2.74176	2.73087	3.27651	3.36974	3.83587	2.00448	3.002	2.81669	2.03985	1.86819	1.98512	1.88594	2.26711	1.84853	2.2652	2.08467	2.27019	1.43968	2.59293	2.63212	3.4868	4.70206	2.05197
HORVU1Hr1G042820	chr1H:310523575-310528078	Metal-dependent phosphohydrolase	#N/A	#N/A	#N/A	#N/A	6.46824	4.04452	4.63587	5.34089	6.6134	6.09641	5.50744	4.42381	5.17242	4.92657	4.77109	4.86034	2.43655	4.61488	3.80357	2.62878	2.85316	1.80565	3.23844	3.35955	2.82722	3.07268	2.84811	3.2164	1.78412	4.08993	3.85278	4.25097	6.47696	3.68555
HORVU1Hr1G042870	chr1H:310876820-310882946	Bifunctional nuclease	#N/A	#N/A	#N/A	#N/A	0.279943	0.676424	0.634635	0.915798	1.04383	1.4356	4.99343	4.38975	3.66659	4.72182	6.0902	4.24397	3.77234	3.4852	3.77374	0.866913	0.973303	1.18758	1.12748	1.31778	1.44118	1.62131	1.75951	1.52097	0.445431	2.57599	2.76599	2.5185	2.33266	1.04324
HORVU1Hr1G042910	chr1H:311051388-311052288	Potassium transporter family protein	#N/A	#N/A	#N/A	#N/A	0.345545	1.4027	0.52853	2.20184	0.624399	0.264621	0	0	0	0	0.085913	0	0	0	0.0450524	1.79771	1.48845	1.34861	1.27464	0.900882	1.00738	1.57291	0.94073	0.653378	0.741918	2.31378	0.863179	2.13075	0.553618	1.76152	Down_regulated
HORVU1Hr1G043040	chr1H:312319931-312321201	undescribed protein	#N/A	#N/A	#N/A	#N/A	5.33999	6.19817	8.0554	5.00777	2.36069	4.22072	4.47117	2.31055	2.87776	4.03738	5.54217	3.79605	2.17042	3.53975	4.08796	1.09233	2.11029	3.28372	4.33718	2.98026	1.54727	2.23005	1.90536	3.70539	1.13077	2.95952	1.89689	1.12482	2.99247	1.87309
HORVU1Hr1G043110	chr1H:313061326-313065957	Nijmegen breakage syndrome 1 protein	#N/A	#N/A	#N/A	#N/A	6.01659	5.7991	7.09656	7.11352	7.40562	8.67445	7.17699	6.3091	6.8303	7.48798	8.10512	6.4708	5.38164	7.54955	7.15951	3.60993	3.21099	3.9224	3.98649	4.6616	4.83651	5.3491	6.23708	4.32514	3.22361	5.61065	6.1472	6.25401	7.67485	5.10955
HORVU1Hr1G043150	chr1H:313656900-313660167	pfkB-like carbohydrate kinase family protein	#N/A	#N/A	#N/A	#N/A	1.63171	1.55419	1.58556	1.81359	1.68944	1.91112	1.53126	1.74966	1.59493	1.6104	1.83755	1.32218	1.26624	1.28157	1.38491	1.0423	1.28996	1.16725	1.08915	1.49681	1.14002	1.75372	1.45586	1.50692	1.0682	1.49498	1.39464	1.55312	1.78128	1.24364
HORVU1Hr1G043480	chr1H:315599371-315601632	Pentatricopeptide repeat-containing protein	#N/A	#N/A	#N/A	#N/A	0.688188	0.484226	0.252629	0.292346	0.359248	0.368914	0.178038	0.21638	0.262215	0.0698022	0.444872	0.092738	0.243908	0.436175	0.197398	0.255738	0	0.0467112	0.159567	0.159484	0.133754	0.182736	0.321181	0.141957	0.177312	0.0601059	0.0515732	0.523679	0.137823	0.109633
HORVU1Hr1G043550	chr1H:316048225-316050563	Chromosome 3B, genomic scaffold, cultivar Chinese Spring	#N/A	#N/A	#N/A	#N/A	0.931746	0.252154	1.36408	0	0	0	0.420877	0.851975	0.147923	0.506282	1.38996	1.1958	0.884546	1.07985	0.833016	0	0	0	0	0	0	0	0	0	0	0.271261	0.166251	0	0	0	Up_regulated
HORVU1Hr1G043640	chr1H:316925182-316930198	Nucleolar complex protein 2 homolog	#N/A	#N/A	#N/A	#N/A	3.86258	3.44289	3.96682	3.17425	3.49599	4.72653	2.90793	2.69883	3.82533	2.46416	3.07161	2.32714	2.13677	3.23306	3.10956	3.37959	3.13749	3.26679	3.87706	4.06718	3.53512	4.60491	4.10136	3.01419	4.29146	4.21248	4.44151	5.38137	4.07653	3.80921
HORVU1Hr1G043660	chr1H:317210067-317216693	pH-response regulator protein palA/RIM20	#N/A	#N/A	#N/A	#N/A	17.5893	20.6347	16.8292	17.4003	21.0628	20.8071	16.3133	17.4461	17.6916	19.406	16.4931	15.4895	13.7715	15.162	13.4817	25.6985	23.4018	23.4855	25.0045	19.5496	19.3041	28.5492	28.0651	23.6699	24.0878	18.0267	23.401	24.6857	15.7125	25.6409
HORVU1Hr1G043670	chr1H:317213041-317213322	Myosin-J heavy chain	#N/A	#N/A	#N/A	#N/A	0	0	0	0	0	0	1.01123	0.938215	0.139626	0.836296	1.74933	0.59258	0	0	0	0	0	0	0	0	0	0	0	0	0	0	0	0	0	0	Up_regulated
HORVU1Hr1G043730	chr1H:318084413-318094011	DMT(Drug/metabolite transporter) superfamily permease	#N/A	#N/A	#N/A	#N/A	2.82571	2.92136	3.47709	3.14424	3.44228	2.95416	2.8657	2.62403	2.6614	2.97478	3.54042	2.28898	1.83794	2.44695	2.71967	2.26924	2.69695	3.13556	2.61003	3.0167	2.15976	2.63755	2.51901	2.41228	1.75195	2.60199	2.93847	1.9203	2.72143	1.57807
HORVU1Hr1G043820	chr1H:318997502-319003251	alpha-galactosidase 2	#N/A	#N/A	#N/A	#N/A	44.1348	75.4373	36.386	119.414	103.74	75.6612	92.2944	126.441	61.7758	64.439	68.2498	63.8218	58.518	67.2664	69.8719	13.6105	20.9277	15.1731	22.6586	19.0427	15.1398	21.5996	9.13614	26.9821	8.19896	21.4939	17.7395	19.6849	21.0945	9.7954	Up_regulated
HORVU1Hr1G043830	chr1H:319459878-319462796	alpha-galactosidase 1	#N/A	#N/A	#N/A	#N/A	68.6241	84.443	74.2939	50.9586	46.4055	106.347	87.3324	97.385	56.4378	78.4595	82.1412	64.9418	51.6943	99.3186	63.6486	104.69	78.3061	63.5087	66.4912	89.6785	148.321	123.157	160.949	76.9304	69.9956	145.943	139.106	199.197	149.716	189.556
HORVU1Hr1G043870	chr1H:319853802-319857757	metallophosphoesterase	#N/A	#N/A	#N/A	#N/A	12.8919	10.0697	8.39529	19.0819	19.6843	19.8834	14.6013	12.3702	17.6238	16.8346	16.6984	17.7022	13.1785	12.9952	12.5611	8.195	6.7969	9.16967	9.70634	8.44188	8.46462	8.17005	9.45745	11.8633	9.01678	12.0239	10.8376	9.561	9.19885	11.4125
HORVU1Hr1G043940	chr1H:320544795-320555164	Protein TIC110, chloroplastic	#N/A	#N/A	#N/A	#N/A	11.8721	12.5188	15.0503	11.9411	12.2718	15.2634	13.1942	12.3395	12.319	14.9122	16.3579	13.694	10.3571	12.0643	12.8446	8.62469	9.4154	9.00933	9.20659	11.8182	12.1181	12.4247	14.5959	12.22	6.93331	9.97889	13.3299	13.027	12.0315	8.8194
HORVU1Hr1G043970	chr1H:321076702-321077778	ankyrin repeat family protein	#N/A	#N/A	#N/A	#N/A	0.612967	0.483829	0.0781305	0	0	0.0977949	0.293663	0.286799	0.324381	0	0.0635009	0	0.0377167	0.19425	0.0665991	0.221458	0.35205	0.390052	0.430685	0.221956	1.07552	0.193765	0.397327	0.439029	0.84998	0.334601	0.765602	0.603154	0.102299	0.569622	Down_regulated
HORVU1Hr1G043980	chr1H:321078539-321079155	Plant basic secretory protein (BSP) family protein	#N/A	#N/A	#N/A	#N/A	0	0	0	0	0	0	0	0	0	0	0	0	0	0	0	1.12508	0	0	0.0531812	0.292345	0.408632	0.957048	0.784994	0.0867385	0.270854	0.220356	0.189074	0.662025	0.101055	0.0803855	Down_regulated
HORVU1Hr1G044000	chr1H:321395868-321396912	Plant basic secretory protein (BSP) family protein	#N/A	#N/A	#N/A	#N/A	6.01818	18.1411	12.3039	28.8719	44.6238	21.9411	120.367	73.7356	54.1101	19.5288	15.4815	17.2636	10.2953	22.2818	8.77879	72.2222	71.8157	52.2743	72.1254	50.4882	112.335	58.8803	55.0968	59.6632	117.382	59.6748	72.0046	91.8176	66.7069	90.6051	Down_regulated
HORVU1Hr1G044020	chr1H:321582351-321611973	myosin XI B	#N/A	#N/A	#N/A	#N/A	2.18397	3.52972	2.48849	2.51836	3.23276	3.27847	1.90027	2.11255	2.48114	2.25062	2.38445	1.77508	1.61725	2.0863	1.95815	3.9004	3.19258	3.2601	2.50668	3.41597	3.03167	4.20403	4.63528	2.92492	3.02044	2.75839	3.42353	3.07079	2.71312	2.53657
HORVU1Hr1G044080	chr1H:321693715-321696272	Late embryogenesis abundant (LEA) hydroxyproline-rich glycoprotein family	#N/A	#N/A	#N/A	#N/A	7.10791	4.34781	7.2976	2.18124	1.75945	4.61375	2.09915	5.52157	1.71972	8.9347	7.00542	6.04116	0.880711	1.69709	1.79316	12.7998	22.9002	14.5604	14.3283	4.65397	6.58405	11.1959	13.1594	13.1179	7.52615	5.74028	5.86789	9.30952	1.68187	16.7717	Down_regulated
HORVU1Hr1G044160	chr1H:321878742-321881215	Reactive oxygen species modulator 1	#N/A	#N/A	#N/A	#N/A	7.80844	6.24804	6.10569	7.06005	6.38157	10.2857	7.85949	5.74718	8.22467	7.93271	7.48253	7.02617	4.91552	8.91455	8.02707	4.75865	5.17462	4.37422	5.06436	4.96616	6.93143	7.33376	7.05683	5.93684	5.72282	6.66683	7.42401	9.94905	7.74378	8.21315
HORVU1Hr1G044170	chr1H:321958647-321959911	Protein of unknown function, DUF538	#N/A	#N/A	#N/A	#N/A	17.5234	14.0204	13.778	11.0105	11.563	24.345	13.5125	14.5647	25.1631	14.5723	13.9517	13.0452	11.3034	18.0635	11.937	21.4624	18.7859	14.5753	18.1313	15.8275	24.2758	24.6002	25.4136	21.957	28.1655	22.5345	23.178	33.6462	27.3557	45.5986
HORVU1Hr1G044200	chr1H:322263976-322266940	serine carboxypeptidase-like 51	#N/A	#N/A	#N/A	#N/A	1.23905	0.610958	0.706679	1.72849	2.36123	1.84949	0.724402	0.424483	1.13358	0.372765	0.339393	0.542415	1.27153	0.81193	0.821427	3.6159	3.60036	2.76179	3.17615	3.40678	3.69047	2.35004	1.89898	2.27427	6.05341	4.27979	1.60004	1.46029	1.24072	1.78987	Down_regulated
HORVU1Hr1G044340	chr1H:322643665-322644099	Kiwellin	#N/A	#N/A	#N/A	#N/A	0.858859	0.387381	0	0	0.143699	0	0	0	0	0.816686	0.711795	2.25044	0.951242	0	0.186631	0	0.123319	0	0	0	0	0	0	0.246058	0	0	0	0.375604	0	0	Up_regulated
HORVU1Hr1G044380	chr1H:322788661-322789335	unknown function	#N/A	#N/A	#N/A	#N/A	0.573998	1.49125	1.29938	1.66114	1.98223	1.56781	0.709483	1.18599	1.23933	0.11644	0.042814	0	0.118671	0.0436561	0.134709	0.156422	0.375822	0.525966	0.193586	0.714988	0.39046	0.609659	0.535776	0.355206	0.221837	0.267374	0.473173	0.3916	0.252899	0.0548649	Up_regulated
HORVU1Hr1G044500	chr1H:323410222-323414030	RNA-binding protein 40	#N/A	#N/A	#N/A	#N/A	1.70363	2.12998	2.56008	2.73772	3.43051	3.87836	1.81851	2.17037	2.11154	1.74313	2.64425	1.79007	1.66252	1.96379	2.24069	1.74006	1.58785	1.49616	1.49626	1.89756	1.54099	1.54002	2.11173	2.02939	1.34763	1.56626	2.05941	1.42474	2.34441	1.52365
HORVU1Hr1G044530	chr1H:323431254-323433761	unknown protein; LOCATED IN: endomembrane system; EXPRESSED IN: 23 plant structures; EXPRESSED DURING: 15 growth stages; Has 14 Blast hits to 14 proteins in 6 species: Archae - 0; Bacteria - 0; Metazoa - 0; Fungi - 0; Plants - 14; Viruses - 0; Other Eukaryotes - 0 (source: NCBI BLink).	#N/A	#N/A	#N/A	#N/A	16.4029	17.9692	15.0648	15.556	15.1336	22.7564	18.132	15.5888	15.6169	15.0908	12.8707	12.6483	20.5915	28.087	20.2801	12.0631	11.6313	10.0778	13.3999	13.1792	14.2792	14.949	12.9119	12.7453	10.8111	16.8428	15.4347	13.4221	23.4186	13.849
HORVU1Hr1G044560	chr1H:324000018-324001848	DOF zinc finger protein 2	#N/A	#N/A	#N/A	#N/A	3.7408	1.81763	1.84656	2.59585	3.27738	3.38559	2.5416	4.12427	4.37316	2.54387	1.75446	2.826	3.49031	2.1985	2.92636	4.7601	3.57429	4.96277	5.30453	3.00464	3.11198	3.77326	3.76945	4.76427	4.94688	2.97017	3.63164	6.8041	3.57558	7.36789
HORVU1Hr1G044570	chr1H:324022217-324025510	1-acyl-sn-glycerol-3-phosphate acyltransferase	#N/A	#N/A	#N/A	#N/A	3.17803	2.72517	3.35369	2.60001	2.37424	3.30162	3.00083	3.0085	3.51028	3.37337	3.34591	2.55905	1.84634	2.26407	2.2404	3.20423	2.67422	2.93676	3.42733	4.08568	4.03002	3.36426	3.95234	3.09142	3.1539	3.55925	3.50784	3.66047	2.54092	3.24765
HORVU1Hr1G044610	chr1H:324343404-324344641	Chromosome 3B, genomic scaffold, cultivar Chinese Spring	#N/A	#N/A	#N/A	#N/A	0	0	0	0	0	0	0.0361445	0.0282398	0	0	0	0.0564818	0	0	0	0.0311513	0	0.298718	0	0	0.203656	0.0476978	0.0489036	0	0	0	0.125642	0.23096	0	0.0400629	Down_regulated
HORVU1Hr1G044710	chr1H:324803385-324807852	Prolyl 4-hydroxylase subunit alpha-2	#N/A	#N/A	#N/A	#N/A	4.73377	4.52574	4.20818	3.30321	4.48139	4.99191	3.84763	5.23239	5.68464	3.45401	3.52082	3.28646	2.73849	5.06884	3.08595	8.403	7.50569	5.19493	6.86532	5.48904	9.92776	8.33886	9.07419	6.88531	7.43466	6.07602	8.71718	8.98862	5.56394	9.06662
HORVU1Hr1G044740	chr1H:324946139-324948448	Epoxide hydrolase 1	#N/A	#N/A	#N/A	#N/A	26.2471	24.5312	31.7403	38.2363	36.0804	24.5929	49.6955	54.2332	56.029	32.8915	31.0816	31.7946	42.0655	58.6857	56.3732	54.4605	59.6446	62.5381	70.4826	70.2786	54.1572	50.6859	45.8126	54.3371	50.4976	46.091	44.2783	44.4955	54.8723	45.5262
HORVU1Hr1G044770	chr1H:325016372-325018149	Epoxide hydrolase 1	#N/A	#N/A	#N/A	#N/A	1.32091	1.95363	7.09492	4.445	3.45389	2.4701	8.78602	9.86562	6.51067	6.32895	4.41075	9.83151	13.201	15.3616	11.5549	20.7761	19.5573	21.0071	17.9523	26.5849	10.8463	11.3613	10.4538	13.4652	14.5434	7.78062	12.7191	4.1915	15.1341	5.60331
HORVU1Hr1G044780	chr1H:325021069-325023445	LanC-like protein 2	#N/A	#N/A	#N/A	#N/A	0.145996	0.0658502	0.0372181	0.242265	0.0977088	0.683252	0.769388	0.177605	0.424933	0.200528	0.36299	0.382549	0.0898334	0.277598	0.206213	0.376761	0.272515	0.0825798	0.230805	0.458166	1.43847	0.715336	0.709762	0.230048	0.313467	0.33649	0.683814	0.54271	0.901522	1.41487	Down_regulated
HORVU1Hr1G044820	chr1H:325809298-325818867	Trafficking protein particle complex subunit 13	#N/A	#N/A	#N/A	#N/A	2.2929	2.86818	2.78931	1.81879	2.97844	3.77072	2.82016	2.52878	3.15016	2.64352	2.9483	2.49705	1.68372	3.28178	1.91771	3.58148	3.21807	3.32962	2.71531	3.686	3.4433	3.5185	3.38084	2.99937	3.85121	3.66777	4.13449	3.37602	2.90152	2.93021
HORVU1Hr1G044930	chr1H:326085766-326088033	Major facilitator superfamily protein	#N/A	#N/A	#N/A	#N/A	2.85879	2.31778	2.94523	2.75222	3.0715	4.01067	2.30059	1.96327	3.00072	2.51622	2.17346	2.28173	3.22735	3.13715	3.01881	1.31697	1.39427	1.87427	1.38199	1.50571	1.40628	1.41155	1.51615	1.36053	0.748238	2.45902	1.75582	1.8211	2.40131	1.86309
HORVU1Hr1G044960	chr1H:326524521-326526929	CBS domain-containing protein CBSX5	#N/A	#N/A	#N/A	#N/A	6.51161	7.32941	14.3321	10.7539	11.3229	11.9348	19.1912	13.4816	18.2296	23.2195	24.8871	22.6988	12.7212	18.4736	15.9817	24.7619	27.3477	21.3426	29.4325	15.7612	17.1537	25.0498	27.492	23.1527	37.366	20.0011	24.7381	17.8364	16.7861	27.9248
HORVU1Hr1G045020	chr1H:327028953-327033163	Leucine-rich repeat receptor-like protein kinase family protein	#N/A	#N/A	#N/A	#N/A	0.0230979	0.0500069	0.0671259	0.0429279	0.0278252	0.0737023	0	0.0103749	0.003667	0.0585699	0.0516855	0.0415013	0.139851	0.105404	0.0782993	0.0228891	0.0119394	0.0352751	0.0219093	0.00669102	0	0.00438088	0.00898326	0.00397045	0.00991866	0.013449	0.0115398	0.0212129	0.115645	0.00367964	Up_regulated
HORVU1Hr1G045070	chr1H:327281387-327286602	Maf-like protein	#N/A	#N/A	#N/A	#N/A	3.46195	4.13523	4.22705	4.56409	4.33826	3.54253	3.49156	2.96926	4.19792	4.1471	4.42245	4.16919	4.1781	5.99241	4.71604	2.46948	2.63282	3.1601	2.77424	3.54459	3.69295	2.72834	2.53035	2.76002	2.11459	3.92726	3.0939	3.7041	3.33512	2.89067
HORVU1Hr1G045080	chr1H:327495936-327498441	PPR containing protein, putative	#N/A	#N/A	#N/A	#N/A	9.9386	10.4205	3.44346	2.92483	3.01797	3.58302	2.93972	3.37585	6.36368	3.08058	2.47445	4.03885	5.13893	1.37467	2.3983	3.3498	5.75936	2.4575	3.12503	3.21107	2.90145	3.00717	2.65608	5.1913	1.45159	2.35791	1.68027	2.41335	2.8179	1.24651
HORVU1Hr1G045110	chr1H:327776376-327780158	RING finger protein 141	#N/A	#N/A	#N/A	#N/A	5.94137	6.28698	4.91314	5.39092	4.80388	5.10842	7.20367	7.34548	5.1228	5.04663	6.0307	5.66955	4.8516	7.47565	5.75255	4.34142	3.24005	2.63221	3.74783	5.50032	8.59183	3.66373	3.04492	3.1444	2.78856	6.09236	5.3737	6.45103	6.27176	5.26868
HORVU1Hr1G045130	chr1H:327983250-328005339	30S ribosomal protein S18	#N/A	#N/A	#N/A	#N/A	1.69128	1.2091	1.69442	1.3228	1.1885	1.30419	1.38961	1.18541	1.54391	1.0793	1.35262	1.18387	0.874161	1.62756	1.26609	1.12431	1.19964	1.22211	0.996713	1.08806	0.846887	0.951641	0.923626	1.11445	0.847311	0.984769	1.03157	1.15015	1.39436	0.956482
HORVU1Hr1G045220	chr1H:328625116-328628423	Calcium uniporter protein 2, mitochondrial	#N/A	#N/A	#N/A	#N/A	15.6368	26.8421	39.3475	26.3145	39.207	30.0311	25.7361	16.5909	28.8727	34.7644	27.9767	32.4218	18.7824	23.1934	23.2408	37.9902	69.4891	36.3373	45.9457	27.9957	119.779	54.6054	46.1987	31.3759	96.6312	47.7977	50.4278	82.7863	45.07	96.977	Down_regulated
HORVU1Hr1G045310	chr1H:329355603-329363913	Ras-related protein Rab-19	#N/A	#N/A	#N/A	#N/A	2.12046	1.99338	1.87774	1.50625	1.88222	1.95624	1.83928	1.43286	1.7659	1.66024	2.17359	1.66268	1.14818	1.5986	1.78491	2.2718	2.21138	2.54399	1.71729	2.38699	2.21126	2.04618	1.84471	1.63066	1.99686	2.25814	1.96081	2.21098	1.98177	2.42389
HORVU1Hr1G045520	chr1H:330766187-330771562	Thylakoid lumenal 17.4 kDa protein, chloroplastic	#N/A	#N/A	#N/A	#N/A	15.4047	11.9111	13.6945	17.1826	12.9762	12.9131	10.7955	11.3155	10.8031	13.5102	17.984	21.9424	18.7123	10.1893	14.7464	4.92826	10.9562	5.52282	7.63557	6.02262	5.62781	5.95331	3.78392	10.3033	3.34483	10.5628	6.35807	3.00122	3.20107	1.68832	Up_regulated
HORVU1Hr1G045530	chr1H:330766198-330771553	Tetratricopeptide repeat (TPR)-like superfamily protein	#N/A	#N/A	#N/A	#N/A	13.9392	12.1758	13.1766	18.6126	13.2931	12.7314	10.0171	12.8068	9.65294	15.2925	16.3675	22.7946	19.1512	11.48	15.7033	4.40663	13.2807	5.08971	7.78661	6.03669	5.62999	6.05272	4.45366	11.2711	3.76918	11.2284	6.53428	2.66924	3.42257	1.6298	Up_regulated
HORVU1Hr1G045590	chr1H:331179745-331221283	Glutamyl-tRNA reductase family protein	#N/A	#N/A	#N/A	#N/A	4.11853	4.38892	4.47573	4.21418	3.77315	3.84171	3.94273	5.4168	3.79296	5.81879	6.3173	8.90019	3.04862	3.22776	3.94063	1.45332	4.30511	1.19803	3.13122	2.00794	2.59277	2.44543	2.7787	5.79402	1.172	2.78263	2.59315	1.96051	4.03581	1.56127
HORVU1Hr1G045630	chr1H:331597947-331600996	membrane steroid binding protein 1	#N/A	#N/A	#N/A	#N/A	109.159	112.811	94.5245	96.6237	87.7932	126.949	113.132	106.343	113.018	102.914	102.858	98.5299	87.2795	132.674	112.015	122.933	119.314	104.363	117.253	130.407	144.817	128.201	145.853	122.634	138.734	154.875	145.584	150.228	127.422	161.894
HORVU1Hr1G045640	chr1H:331866487-331871021	F-box/LRR-repeat protein	#N/A	#N/A	#N/A	#N/A	4.41502	4.06132	3.99849	3.31095	4.36219	3.36129	4.54204	4.12711	3.4001	4.35044	3.66866	4.7144	3.07122	5.88614	4.10517	5.50727	5.34501	4.49509	5.34295	4.78484	7.64626	6.55212	5.96465	4.5469	5.65857	6.18434	5.94007	6.64099	6.39102	8.05757
HORVU1Hr1G045670	chr1H:332106589-332111099	Folylpolyglutamate synthase	#N/A	#N/A	#N/A	#N/A	1.3754	1.09619	2.09273	3.33626	4.16391	2.15529	3.05834	3.04447	1.76629	3.00374	3.37489	2.84647	1.94073	2.08576	2.53965	1.18635	1.38343	1.58852	1.40784	2.16944	1.17797	1.24287	1.70138	1.51015	0.985656	2.05452	1.88877	1.02507	1.97574	0.848905
HORVU1Hr1G045690	chr1H:332415030-332417109	Benzyl alcohol O-benzoyltransferase	#N/A	#N/A	#N/A	#N/A	20.7102	43.6065	28.752	2.03116	4.22397	7.23606	7.02913	16.7824	7.59088	5.59448	3.54941	7.82393	7.38371	36.1749	10.1703	65.6743	26.7865	18.0583	24.4188	33.4001	65.9576	93.6143	123.689	42.7859	75.9249	67.5324	86.8669	34.6276	34.8554	75.2129	Down_regulated
HORVU1Hr1G045700	chr1H:332542055-332544080	HXXXD-type acyl-transferase family protein	#N/A	#N/A	#N/A	#N/A	25.54	54.2087	31.9194	3.3048	4.65888	9.64993	9.07748	17.2734	8.88036	6.39052	6.32328	10.6647	1.42968	6.95412	2.82502	94.8903	41.5698	26.1544	35.6147	43.9145	63.9648	125.503	178.909	67.148	113.715	44.0225	82.9547	48.1857	39.485	109.478	Down_regulated
HORVU1Hr1G045720	chr1H:332740737-332751389	NAD-dependent malic enzyme 2	#N/A	#N/A	#N/A	#N/A	9.28077	11.3578	9.58431	8.35997	9.37409	10.7607	7.51794	7.94274	8.24093	8.47971	7.13376	8.2313	6.62105	8.68768	7.38513	18.3676	16.2661	14.8386	14.8133	15.8796	15.244	22.7685	23.9764	15.669	17.3424	15.8387	19.3861	22.6499	13.8799	20.2917	Down_regulated
HORVU1Hr1G045760	chr1H:333134632-333137180	unknown function	#N/A	#N/A	#N/A	#N/A	0.293137	1.81799	0.597826	1.49172	1.47138	2.29164	4.02002	3.56603	5.09981	1.36275	2.96087	2.68835	0.0721486	0.619304	0.222946	6.77804	3.68287	4.84987	3.16671	6.89946	5.63796	6.74127	6.88795	5.81576	5.40229	2.29355	3.47825	5.81696	3.66916	6.7713	Down_regulated
HORVU1Hr1G045790	chr1H:333508261-333510275	unknown function	#N/A	#N/A	#N/A	#N/A	0	0.020907	0.259963	0.143579	0.248176	0.0986038	0.621793	0.121452	0.343417	0.0783586	0.153663	0.485827	0	0.0391714	0.08058	0.899537	0.266221	0.55059	0.358254	0.358068	0.575572	0.410272	0.931426	0.66399	0.398095	0.269895	0.154387	0.243257	0.185661	0.295372	Down_regulated
HORVU1Hr1G046320	chr1H:340016170-340022299	Myosin heavy chain-related protein	#N/A	#N/A	#N/A	#N/A	2.26519	2.91389	1.76344	4.75333	4.56837	5.87957	1.62782	1.95051	3.23335	2.20225	2.30455	2.44108	3.74264	1.81553	2.03292	7.20346	4.358	8.85965	5.44382	4.06068	4.54073	6.82975	9.71844	6.75736	8.11322	4.34716	5.87416	6.55683	3.15316	8.62501	Down_regulated
HORVU1Hr1G046610	chr1H:341755741-341756514	Family of unknown function (DUF577)	#N/A	#N/A	#N/A	#N/A	22.0741	25.2019	22.6848	26.2207	21.7444	23.1263	19.8288	25.1491	21.5013	23.3224	25.5834	19.1595	16.9102	24.1921	22.1848	23.4695	21.3148	23.1377	17.1577	19.8827	16.4236	23.7246	21.0156	21.7786	23.3519	13.9575	18.5528	18.0101	18.1896	16.0442
HORVU1Hr1G046630	chr1H:341765022-341770992	Valine--tRNA ligase	#N/A	#N/A	#N/A	#N/A	2.11624	1.96982	1.70092	0.523396	1.16372	0.49462	0.69743	1.0444	0.925528	0.546873	0.624188	0.461672	1.63225	1.45234	1.55093	2.12466	1.56187	2.4817	1.78288	2.8553	1.46816	1.49558	1.95278	1.564	1.74732	1.69232	1.78458	0.831175	1.60619	1.03072
HORVU1Hr1G046670	chr1H:342218674-342227036	Chaperone protein dnaJ 13	#N/A	#N/A	#N/A	#N/A	2.12841	2.19525	2.41318	2.24756	2.1068	2.26066	2.31035	1.71733	2.3039	2.58059	2.40078	1.64636	1.76939	1.97632	1.93088	2.24929	2.3786	2.72139	2.07458	2.4199	1.96469	3.28172	3.29957	2.07879	2.23302	2.17202	2.77925	2.55812	2.65293	2.56081
HORVU1Hr1G046690	chr1H:342687153-342695188	Monocopper oxidase-like protein SKU5	#N/A	#N/A	#N/A	#N/A	0.10821	0.073211	0.0354671	0.0307823	0.0155187	0.16771	0.0499903	0.125852	0.00613549	0.0146995	0.0192174	0	0.0627785	0.0930782	0.125969	0.287229	0.366236	0.236084	0.34214	0.179123	0.0500746	0.0879591	0.127759	0.265728	0.514461	0.0956353	0.0579238	0.00507037	0.0232192	0.0615663	Down_regulated
HORVU1Hr1G046710	chr1H:342779014-342781162	Plant protein of unknown function (DUF641)	#N/A	#N/A	#N/A	#N/A	4.69395	5.58697	5.53985	3.96187	4.04318	4.69673	5.78857	4.49009	5.56605	4.97777	5.25897	5.30371	5.09188	7.0703	5.23222	9.38559	6.71481	7.17844	6.29078	7.70105	6.0773	8.90281	11.4944	7.42124	9.45623	6.66407	8.12467	6.9187	6.32507	8.14706
HORVU1Hr1G046740	chr1H:343033844-343037531	Protein YABBY 3	#N/A	#N/A	#N/A	#N/A	0.0674253	0.102639	0	0.100697	0.287671	0.11833	0.145361	0.369105	0.187327	0.341944	0.0733424	0.189292	0.112017	0.256406	0.16483	0.0417599	0.203306	0.0143017	0.142124	0.158696	0	0	0	0.0144877	0.0542881	0.0122685	0.0526343	0.0995188	0.0168791	0	Up_regulated
HORVU1Hr1G046910	chr1H:344752938-344753615	Spastin	#N/A	#N/A	#N/A	#N/A	0	0	0	0	0	0	0	0	0	0	0	0	0	0	0	0.113762	0.0791204	0.155842	0.096793	0.133021	0.148747	0.0870942	0	0	0	0.534748	0.172063	0.180739	0.27589	0.0731532	Down_regulated
HORVU1Hr1G046940	chr1H:345350613-345355483	Trihelix transcription factor GT-2	#N/A	#N/A	#N/A	#N/A	12.5031	15.0279	12.8044	16.5193	15.1833	18.8911	17.6057	11.7263	14.6262	11.448	11.1512	8.95256	7.40789	6.77581	8.20705	11.2315	15.5763	13.4639	18.7258	9.96884	12.6849	20.6245	20.6844	21.4924	25.8145	14.6669	16.115	19.8573	16.1495	20.1072
HORVU1Hr1G046990	chr1H:346188972-346195458	electron-transfer flavoprotein:ubiquinone oxidoreductase	#N/A	#N/A	#N/A	#N/A	6.20128	10.2593	7.38057	15.0508	15.8284	17.7125	15.1166	10.0115	11.9248	14.3207	14.3814	11.3666	6.01935	9.38992	9.24029	3.52557	5.48858	4.5338	5.45308	6.09491	6.93756	6.23835	7.21161	6.17231	3.41974	8.35472	9.02264	7.8207	12.3155	11.3579
HORVU1Hr1G047100	chr1H:347380765-347387797	Aquaporin-like superfamily protein	#N/A	#N/A	#N/A	#N/A	1.00046	0.83261	0.9344	1.25172	0.835471	0.118653	0.534443	0.710849	0.245978	0.527581	0.583337	0.984291	1.36629	0.54992	1.44869	0.0548347	0.312724	0.345542	0.223946	0.153883	0.100377	0.0503767	0.0172167	0.205457	0.0190095	0.154653	0.0552911	0	0.0620587	0.00705216	Up_regulated
HORVU1Hr1G047180	chr1H:348204153-348213252	SH3 domain-containing protein	#N/A	#N/A	#N/A	#N/A	5.38087	5.09852	5.8045	4.38068	3.9888	5.25619	4.71377	4.85126	5.57035	4.9096	4.38694	4.79473	4.51513	5.46775	5.61073	6.08552	6.49804	6.74808	5.46525	5.83307	5.45918	5.62653	6.20749	6.35544	5.84168	5.78385	5.95111	5.30135	5.56346	5.09604
HORVU1Hr1G047220	chr1H:348548115-348552175	Cytochrome P450 superfamily protein	#N/A	#N/A	#N/A	#N/A	46.0603	70.6036	50.9039	32.7101	31.601	36.4495	45.8157	60.9082	56.1582	57.9024	59.3757	45.2331	33.6249	52.3319	33.8052	93.0276	74.8184	94.4859	80.517	95.807	48.2149	85.4122	63.3455	88.5196	106.533	60.5307	76.3169	41.3096	33.9162	51.5642
HORVU1Hr1G047300	chr1H:349490356-349493995	Serine carboxypeptidase S28 family protein	#N/A	#N/A	#N/A	#N/A	4.56058	5.693	4.62314	8.35419	8.48311	9.89732	5.84436	6.5077	5.99679	5.61931	5.95119	5.24163	3.91813	4.33576	3.85008	6.63714	7.53206	6.20074	5.99691	7.92876	7.9789	8.44681	8.4383	7.12485	5.72157	7.56327	7.6774	7.92172	6.2998	7.92758
HORVU1Hr1G047350	chr1H:349779965-349785188	Protein kinase superfamily protein	#N/A	#N/A	#N/A	#N/A	0.431363	0.612873	0.544329	0.164634	0.357257	0.399163	0.395236	0.435951	0.273931	0.334982	0.502734	0.326976	0.286658	0.765517	0.667866	0.928398	1.22635	0.411737	0.43758	0.866895	0.61132	0.899963	1.23728	0.750767	0.318373	0.90263	0.727348	0.877212	0.799098	1.24553
HORVU1Hr1G047390	chr1H:350422498-350423913	SAUR-like auxin-responsive protein family	#N/A	#N/A	#N/A	#N/A	28.6711	27.9959	29.4265	34.7339	42.335	27.9508	45.9793	49.9723	35.8489	42.7905	42.6125	40.3448	51.9836	56.1319	71.7816	23.4769	22.844	19.1771	33.1372	18.9166	30.9103	20.0169	18.2569	17.9526	30.048	32.6777	26.0065	24.4332	27.4768	36.9532
HORVU1Hr1G047440	chr1H:350897470-350900438	actin 7	#N/A	#N/A	#N/A	#N/A	9.30609	8.26781	7.02793	6.55096	6.12415	7.35233	7.07853	7.63576	7.60304	4.00274	3.00694	3.25078	10.759	10.5281	9.58761	23.6205	19.8339	23.341	26.5983	19.4728	24.2135	19.6034	17.2655	16.7984	37.866	14.2959	12.4606	25.3238	14.299	39.6009	Down_regulated
HORVU1Hr1G047610	chr1H:351866229-351869054	unknown protein; BEST Arabidopsis thaliana protein match is: unknown protein .	#N/A	#N/A	#N/A	#N/A	86.7706	118.947	96.7844	79.1926	110.675	132.021	115.842	124.548	107.379	111.658	112.864	104.583	65.5328	77.6285	64.9992	118.608	113.713	97.4213	117.19	134.591	179.785	185.522	191.193	130.155	130.908	161.57	222.392	278.211	167.298	195.033
HORVU1Hr1G047620	chr1H:351866296-351869217	undescribed protein	#N/A	#N/A	#N/A	#N/A	46.0931	57.2948	53.2594	41.1324	54.1875	64.5561	62.6028	63.389	60.9639	62.1547	60.5327	62.4821	41.5553	46.0697	37.6332	61.8205	53.5702	48.8708	64.4353	68.4283	91.4107	90.5754	92.2851	66.7963	71.4565	89.6471	113.278	149.031	94.0176	112.724
HORVU1Hr1G047710	chr1H:352325728-352326816	Plant invertase/pectin methylesterase inhibitor superfamily protein	#N/A	#N/A	#N/A	#N/A	90.4492	88.1104	45.1865	94.5181	87.3996	54.9705	71.9713	75.2249	68.2939	73.3491	59.6671	75.689	116.932	99.7853	84.4638	40.1549	40.1111	71.7326	78.7994	60.1503	29.9308	52.5753	36.136	124.33	78.6125	64.4118	84.8893	53.5421	32.692	32.3838
HORVU1Hr1G047740	chr1H:352868740-352869564	unknown function	#N/A	#N/A	#N/A	#N/A	1.50951	2.85958	0.750384	0.701364	1.2123	0.481664	1.24749	5.72087	3.65464	1.3397	2.11112	3.136	3.67814	3.10937	2.26332	0.654441	0	0.256147	0.278412	0.0546596	0.0611214	0.286302	0	0.908178	0.12154	0.0549332	0	0.198046	0.604618	0.240474	Up_regulated
HORVU1Hr1G047800	chr1H:353622324-353625149	ADP-ribosylation factor GTPase-activating protein 2	#N/A	#N/A	#N/A	#N/A	0	0	0.0145008	0	0	0	0.0136257	0	0	0	0	0.0212925	0	0	0	0.0469735	0	0.0643488	0.0399669	0	0.0153548	0	0	0.0977789	0	0.0276004	0.0355233	0.0248763	0	0	Down_regulated
HORVU1Hr1G047820	chr1H:353957421-353968844	Aldo-keto reductase family 4 member C9	#N/A	#N/A	#N/A	#N/A	4.18603	4.19286	5.42734	4.2148	4.15853	3.68363	3.72891	3.01746	3.1844	4.14288	5.18694	4.32131	4.77314	5.4686	5.76335	3.25766	3.86925	3.3204	3.40938	4.03811	3.33696	3.95423	3.67793	3.40575	1.98364	3.24904	3.55027	2.5279	3.71138	2.01448
HORVU1Hr1G047990	chr1H:355335034-355337354	Cytochrome b5	#N/A	#N/A	#N/A	#N/A	2.76377	2.25865	2.06755	1.64988	1.71214	1.87763	1.43697	1.26504	1.31671	1.7653	1.62687	1.56702	1.53371	2.09719	1.75518	2.74595	2.575	2.181	2.29227	2.07015	2.51916	2.45059	2.57835	2.16177	2.54298	2.13514	2.14557	2.96169	1.75833	2.77678
HORVU1Hr1G048000	chr1H:355335034-355343070	Tetratricopeptide repeat (TPR)-like superfamily protein	#N/A	#N/A	#N/A	#N/A	12.2591	11.4723	10.4639	7.86441	8.40968	9.85772	6.88478	7.49045	7.48553	9.32275	8.1953	7.88055	7.70622	11.8289	7.95777	13.6696	12.6346	9.89067	10.9478	11.5302	13.4555	12.5638	12.662	10.5862	13.1141	11.1163	12.9524	15.9319	9.6687	14.6402
HORVU1Hr1G048230	chr1H:355818698-355823712	Serine/threonine-protein kinase fray2	#N/A	#N/A	#N/A	#N/A	4.59757	6.95396	6.37796	5.5355	5.82645	7.08964	5.34291	5.13856	5.83828	5.70814	5.86851	5.22515	4.50815	5.95273	4.86689	6.2325	6.10297	6.67364	5.17312	7.61747	7.17226	7.09742	6.74425	5.66016	5.71207	7.26139	8.39069	6.66584	7.39562	6.2702
HORVU1Hr1G048250	chr1H:355818734-355827510	DNA excision repair protein ERCC-1	#N/A	#N/A	#N/A	#N/A	5.86856	6.49363	6.00033	4.84811	5.19203	7.11311	6.92265	5.18743	6.02692	5.1477	5.51537	5.53927	4.53584	6.99303	5.29822	5.99681	6.01361	5.82693	6.14058	7.42991	6.71841	6.22596	7.07438	5.67291	5.91113	7.13421	7.86161	6.72089	7.78598	7.21352
HORVU1Hr1G048280	chr1H:355876908-355880147	Pectinesterase 31	#N/A	#N/A	#N/A	#N/A	8.43262	10.5935	9.26322	6.06789	6.83003	6.947	10.3432	9.09262	12.916	8.49238	8.68424	9.62026	6.29721	11.8675	7.65866	21.3302	17.6335	15.3337	17.7345	17.0439	15.7064	19.7742	21.2058	16.5873	22.2	16.2504	19.0781	18.1039	14.1053	18.9598
HORVU1Hr1G048350	chr1H:357282167-357283728	Mitochondrial import inner membrane translocase subunit TIM23-1	#N/A	#N/A	#N/A	#N/A	10.524	10.1409	9.69484	9.97539	8.28387	11.9823	12.6621	8.70664	10.6639	11.2961	9.24234	8.19217	7.5058	9.32307	11.0966	11.4807	8.03624	11.3643	10.6505	9.95998	10.9437	11.1144	12.7132	10.7241	12.7745	11.1994	10.5555	14.9842	11.0172	16.2257
HORVU1Hr1G048360	chr1H:357284768-357288216	Major facilitator superfamily protein	#N/A	#N/A	#N/A	#N/A	5.61471	3.9697	4.01785	3.7987	6.39773	5.39202	4.80034	4.59184	6.40594	4.26892	4.27549	4.54134	3.8525	4.64565	4.23693	7.68174	5.41258	6.67847	6.32662	6.61573	4.76619	5.22186	5.79272	5.77227	6.99672	5.62392	5.54712	6.3716	5.94768	6.05413
HORVU1Hr1G048390	chr1H:357906531-357911808	FAS-associated factor 2-B	#N/A	#N/A	#N/A	#N/A	6.34706	8.46066	7.66909	5.86519	6.31251	8.09352	9.03755	7.35251	8.80292	8.50341	9.24697	7.23356	4.88688	8.47925	6.39877	10.0468	6.71816	7.58724	8.89017	8.56088	10.0602	11.1879	12.377	8.59851	10.8477	9.92607	9.40106	11.5158	10.5376	14.1802
HORVU1Hr1G048400	chr1H:358148629-358152389	Methyltransferase-like protein 17, mitochondrial	#N/A	#N/A	#N/A	#N/A	18.6604	15.3192	20.2614	14.2647	19.3607	12.2971	16.0233	15.6788	14.1203	14.4373	16.2937	10.7917	12.6363	14.424	16.7668	9.32537	12.3335	10.8202	8.39398	14.229	9.7812	13.0303	10.5438	10.4801	6.89843	10.3838	12.1365	8.34426	10.8752	4.35161
HORVU1Hr1G048450	chr1H:358992509-358994562	actin depolymerizing factor 6	#N/A	#N/A	#N/A	#N/A	0.672042	0.786943	0.672104	1.76714	1.60879	1.61655	0.947319	0.188664	0.882267	0.966756	1.63877	1.50937	0.0763416	0.327648	0.101101	0.160088	0.178144	0.153513	0.231556	0.0561571	0.251184	0.147073	0.201055	0.355451	0.194241	0.112876	0.338983	0.305207	0.258826	0.494125	Up_regulated
HORVU1Hr1G048530	chr1H:360015412-360017377	alpha/beta-Hydrolases superfamily protein	#N/A	#N/A	#N/A	#N/A	6.74615	5.37846	4.11775	2.85907	2.16207	5.01264	2.36708	5.975	5.85789	4.8187	1.87023	5.12163	4.39655	3.89432	3.98489	12.0639	11.269	10.9907	8.04465	6.83523	15.6456	4.23501	9.17687	8.49313	8.21134	8.02203	3.99543	5.27727	5.42322	13.5978
HORVU1Hr1G048550	chr1H:360027544-360032097	alpha/beta-Hydrolases superfamily protein	#N/A	#N/A	#N/A	#N/A	4.74456	4.00555	3.77493	5.5452	4.22768	4.97371	5.5123	4.82881	5.13377	4.92331	5.27779	5.95755	6.24936	5.55493	5.6066	5.05566	4.31128	4.25752	6.81619	5.38674	12.5565	6.83339	7.03274	5.65261	6.92101	5.28433	6.46396	6.96927	6.44871	9.86729
HORVU1Hr1G048560	chr1H:360028161-360034019	ankyrin repeat family protein	#N/A	#N/A	#N/A	#N/A	4.45298	5.47897	3.69813	6.12302	6.04928	5.9277	6.20148	6.65324	5.01952	5.31564	5.93208	6.14628	5.5872	6.19021	5.90973	4.85768	4.96242	5.5274	6.69809	5.52613	13.4949	9.3226	9.97162	6.75022	8.23177	5.75491	7.09496	7.57122	6.84278	8.60068
HORVU1Hr1G048580	chr1H:360035692-360040511	Protein kinase superfamily protein	#N/A	#N/A	#N/A	#N/A	4.33969	5.97936	4.03675	5.26744	5.5436	6.16909	6.00947	6.50896	4.59633	4.59799	5.15243	3.61395	3.74438	3.32224	4.65682	3.72214	4.17975	4.3129	3.55237	3.69899	4.53116	4.4507	4.50396	4.85095	4.33824	3.753	3.91298	4.08629	4.95587	4.13639
HORVU1Hr1G048590	chr1H:360412225-360413298	AP-1 complex subunit gamma-1	#N/A	#N/A	#N/A	#N/A	0	0.039225	0.0443394	14.0847	16.413	23.8276	5.62461	5.98957	4.14197	11.6141	9.9102	10.5473	20.7623	27.2287	24.9827	0.107724	0	0.0491903	0.030552	0	0	0	0.0563712	0.0498302	0.0933615	14.6425	8.21896	0	0.11611	0	Up_regulated
HORVU1Hr1G048610	chr1H:360657161-360660047	RHOMBOID-like 2	#N/A	#N/A	#N/A	#N/A	3.80749	3.01091	6.27756	3.38061	3.76023	3.17141	4.06871	3.05396	3.74852	5.94801	6.10102	3.80371	2.90264	3.00082	3.03011	11.3697	17.0292	9.86965	9.50445	4.16295	4.32473	4.87686	5.73335	5.36558	6.82801	3.94086	3.72881	3.13833	3.42888	5.49446
HORVU1Hr1G048620	chr1H:360657166-360665765	COP9 signalosome complex subunit 1	#N/A	#N/A	#N/A	#N/A	3.46755	3.20303	5.68806	3.87047	3.55917	4.01031	2.84785	2.90844	3.22439	5.37883	5.21681	3.38536	2.32	4.12637	2.9202	8.37575	11.4676	7.24699	6.32464	4.35106	3.63332	4.97954	5.71781	5.01177	4.92291	3.626	3.46038	3.66736	2.97619	4.68978
HORVU1Hr1G048630	chr1H:360882916-360884361	Methyltransferase family protein, expressed	#N/A	#N/A	#N/A	#N/A	31.6073	35.2229	39.1569	30.5548	21.0526	27.3435	50.4718	46.7112	58.9643	38.3812	39.9083	41.8289	45.15	65.3386	36.0726	92.9727	55.2759	45.8521	63.1522	46.3416	42.0558	49.8616	59.1191	66.3974	63.449	48.6107	51.4718	55.9032	63.4292	53.1993
HORVU1Hr1G048670	chr1H:361185467-361191609	DNA polymerase III subunit gamma/tau	#N/A	#N/A	#N/A	#N/A	0	0	0	0	0	0	0	0	0	0.00546115	0	0	0	0.0327602	0	11.9516	19.1107	16.3871	14.4861	17.5311	19.0385	16.3474	17.5899	18.592	11.2829	7.24817	11.9273	18.2873	21.0483	13.6209	Down_regulated
HORVU1Hr1G048690	chr1H:361244999-361246476	F-box protein PP2-A13	#N/A	#N/A	#N/A	#N/A	1.01111	0.940605	1.15991	3.49547	4.77912	2.23153	2.72478	3.80832	2.87602	1.73596	1.88544	1.41931	0.808792	1.36179	1.81264	0.18265	0.871074	0.679146	1.33205	0.701736	1.70586	0.599288	0.0819252	0.796609	0.836716	0.367956	0.68406	0.525096	0.548421	0.234902	Up_regulated
HORVU1Hr1G048700	chr1H:361358431-361361053	F-box protein PP2-A13	#N/A	#N/A	#N/A	#N/A	5.63494	7.8481	5.28316	21.5181	29.8463	10.4722	18.8408	23.166	22.4211	15.4096	14.1714	13.1588	7.13762	6.5302	14.2173	4.93565	12.4918	6.86135	8.57283	5.17362	6.58715	5.83567	4.99747	7.45721	7.12509	5.251	8.03933	3.66555	3.87187	3.17381	Up_regulated
HORVU1Hr1G048860	chr1H:362735474-362737799	prephenate dehydratase 1	#N/A	#N/A	#N/A	#N/A	81.9701	98.2195	106.849	74.5404	93.9251	118.87	107.789	124.452	124.865	116.145	113.383	99.0847	64.4188	87.1084	86.6467	113.855	85.7006	106.592	105.873	117.427	118.15	126.554	116.452	103.722	120.919	99.8947	120.286	157.733	129.125	150.691
HORVU1Hr1G048870	chr1H:363031995-363033177	C-repeat-binding factor 4	#N/A	#N/A	#N/A	#N/A	0.0526351	0	0	0	0.105679	0.134361	0	0	0	0.367037	0.0654334	0	0	0	0.0343129	0.0651991	0.861563	0.312606	0.499265	0	0.681997	0.199661	0.0511773	0	0.169519	0.114928	0	0.172641	0	0.586957	Down_regulated
HORVU1Hr1G048960	chr1H:363553574-363558724	Oxygen-dependent choline dehydrogenase	#N/A	#N/A	#N/A	#N/A	5.81451	5.49598	3.67948	3.96374	6.69872	5.55443	6.07224	5.45012	6.7074	6.05393	5.22964	5.10417	3.63279	5.87648	4.93316	4.19269	3.69705	4.38971	5.37006	4.09708	5.78553	4.06964	3.80816	4.81046	4.44477	4.76866	4.90701	4.63106	5.81025	4.70847
HORVU1Hr1G049070	chr1H:364313398-364314483	Glutathione S-transferase family protein	#N/A	#N/A	#N/A	#N/A	0	1.56452	0.647018	0.673865	0.226483	1.00783	6.56612	1.99505	4.96961	7.6515	6.24029	8.86723	0.957848	4.21819	2.75762	0.104797	0.194361	0	0.178331	0.408462	0.3654	0.695333	0.219358	0.0969522	0.181649	0.246304	0.563568	0.295992	1.07307	0.988363	Up_regulated
HORVU1Hr1G049190	chr1H:364662623-364663809	Glutathione S-transferase family protein	#N/A	#N/A	#N/A	#N/A	0	0.283927	1.04308	0	0.631938	0.736496	0.527765	0.323984	0.249844	0.465564	0	0.176726	0	1.23017	0	0.324897	0.994237	0.222538	0.110574	0.26593	4.63045	0.69646	0.765072	0.180346	1.01368	0.916324	2.26044	0.688238	1.4708	0.50141	Down_regulated
HORVU1Hr1G049210	chr1H:364702901-364704143	Glutathione S-transferase family protein	#N/A	#N/A	#N/A	#N/A	9.96877	26.0968	30.7637	9.6759	5.78324	10.3579	37.5471	23.4572	32.7263	38.711	31.9781	35.1029	5.21538	46.1326	15.12	15.3268	17.09	13.4732	12.5391	18.7923	14.1174	11.6389	10.2285	10.0749	11.5624	25.9596	22.5872	6.93379	12.4401	17.6765
HORVU1Hr1G049230	chr1H:364781510-364782704	Glutathione S-transferase family protein	#N/A	#N/A	#N/A	#N/A	2.50111	2.1152	2.90904	0.311275	0.575399	2.49397	4.00663	0.351071	2.64716	2.77468	2.88254	3.51085	0.461691	3.10437	2.24191	0.387266	0.0448901	0	0.137292	0.754714	0.464165	0.0494141	0	0.0895693	0.0279694	0.606793	0.0650815	0.410178	0.208707	1.61867	Up_regulated
HORVU1Hr1G049390	chr1H:365722374-365726052	undescribed protein	#N/A	#N/A	#N/A	#N/A	0.0675716	0.354302	0.310063	0.0672768	0	0.0323418	0.218514	0.104332	0.0402286	0.257015	0.420009	0.246614	0.124733	0.449684	0.264301	0.156939	0.116427	0.171993	0.186942	0.183508	0.396725	0.416521	0.591301	0.464613	0.15415	2.97542	2.60578	0.321368	0.524386	0.470951	Down_regulated
HORVU1Hr1G049420	chr1H:365874545-365875282	Heavy metal transport/detoxification superfamily protein	#N/A	#N/A	#N/A	#N/A	24.8167	15.9963	32.5407	17.9098	16.805	8.46578	40.5965	24.1179	23.0303	36.6414	35.8712	31.2633	38.214	32.573	37.5625	11.5696	11.6617	18.3375	19.7115	19.3121	19.622	6.97473	8.29172	10.8199	7.50816	10.2791	8.90438	4.88387	20.0608	8.84135	Up_regulated
HORVU1Hr1G049430	chr1H:365989375-365989963	RING/U-box superfamily protein	#N/A	#N/A	#N/A	#N/A	2.44467	2.23773	3.0244	7.39747	4.18653	6.65348	6.61386	6.33817	4.16652	4.01113	4.42457	4.1987	3.29164	3.46345	4.35921	0	0.805274	0.366031	1.70505	0.937292	0.524049	2.04561	0.699107	2.53374	0.463142	0.313995	1.16748	1.27352	1.22398	0.343634	Up_regulated
HORVU1Hr1G049490	chr1H:366512134-366513722	Ornithine cyclodeaminase 2	#N/A	#N/A	#N/A	#N/A	15.0865	20.3176	18.3407	17.6185	19.5386	30.382	24.9816	20.2174	18.3023	30.2928	33.7719	30.8467	23.3036	21.9652	22.2909	41.1656	26.6685	24.785	35.1003	34.4004	36.479	40.2889	50.2677	33.4256	41.8461	42.4712	39.6417	40.5202	32.7077	48.4925
HORVU1Hr1G049500	chr1H:366830180-366834352	mitogen-activated protein kinase 12	#N/A	#N/A	#N/A	#N/A	21.0989	26.0661	20.1529	17.1442	17.8405	17.2166	16.2238	18.7245	20.9768	16.1752	15.7208	13.9916	17.8266	21.7801	16.8088	38.3157	29.1164	22.1298	23.5501	29.8683	31.3692	36.3384	42.48	27.5604	33.1831	23.6537	30.7418	31.6165	26.2673	28.4061
HORVU1Hr1G049520	chr1H:367052973-367057574	PPPDE putative thiol peptidase family protein	#N/A	#N/A	#N/A	#N/A	12.6281	11.3249	9.45219	9.8533	10.0338	9.60211	13.1586	10.7334	11.4744	9.78526	9.29393	11.6616	7.83638	11.3159	9.00297	9.12752	10.0112	8.28645	8.1271	8.79506	7.86567	7.89879	8.96058	8.79837	9.24462	8.86842	8.32257	9.3591	10.2372	9.13842
HORVU1Hr1G049550	chr1H:367344101-367359485	Non-lysosomal glucosylceramidase	#N/A	#N/A	#N/A	#N/A	2.74348	3.44827	2.50424	3.08663	3.62238	3.56324	2.09584	2.69451	2.89304	2.81277	2.79796	2.16382	2.11483	2.56744	2.14775	3.41828	3.20219	2.70654	3.05467	3.64447	4.01017	4.15436	4.34152	3.32951	3.14822	3.42263	4.08482	4.11135	3.44001	4.00846
HORVU1Hr1G049650	chr1H:367819284-367820367	unknown function	#N/A	#N/A	#N/A	#N/A	0.715129	0.0691184	0.0781305	4.37376	2.4614	2.80345	0.183539	0.688319	1.25697	0.744777	0.190503	0.114724	0.0754335	0.3885	0.299696	0.316368	0	0.346713	0.134589	0.184964	0.082732	0	0.0993317	0.0878058	0.191931	1.44994	0.574202	0.167543	0.511495	0.0813746	Up_regulated
HORVU1Hr1G049740	chr1H:368398434-368401902	Nuclear pore complex protein NUP155	#N/A	#N/A	#N/A	#N/A	3.42399	3.25988	3.13151	3.66678	4.35864	4.1562	2.75229	3.47825	3.60058	3.39013	3.87258	3.13154	2.25453	2.55047	2.84191	2.17531	2.70651	2.47081	1.99965	2.00674	2.61559	2.2763	2.60842	2.65464	2.36844	2.32508	2.25954	2.8829	3.3049	2.58674
HORVU1Hr1G049760	chr1H:368411692-368418284	Homeobox protein BEL1 homolog	#N/A	#N/A	#N/A	#N/A	3.33389	4.22363	3.7848	3.60458	3.41321	4.06233	4.05186	3.3036	4.13083	3.59228	3.18178	2.99085	2.49654	2.55599	2.93067	5.85527	4.84932	8.30959	6.09175	5.0135	3.18169	5.0783	5.28015	6.42893	6.66136	3.17576	4.79516	3.66154	2.67638	4.64157
HORVU1Hr1G049840	chr1H:368986600-368989180	NAC domain protein,	#N/A	#N/A	#N/A	#N/A	1.02147	0.647897	0.992773	0.339005	0.384541	1.96921	0.703472	1.84005	0.641915	0.539619	0.608468	0.50185	0.251411	0.0674387	0.0416188	15.2099	8.14004	5.03749	5.64075	6.2725	6.91062	9.50529	10.3456	3.62149	19.4989	4.50721	7.21641	7.38483	2.81284	30.4605	Down_regulated
HORVU1Hr1G049860	chr1H:369090765-369093641	Protein kinase superfamily protein	#N/A	#N/A	#N/A	#N/A	0.665198	0.401828	0.454221	0.867291	0.76318	0.970312	0.742652	0.346807	0.792047	0.489461	0.413471	0.373499	0.552563	0.368903	0.487849	2.47194	1.81132	2.56996	1.84658	2.36568	0.87537	2.52331	2.65639	1.75602	2.46117	1.34006	1.45397	1.94027	1.60576	0.719084	Down_regulated
HORVU1Hr1G049980	chr1H:370587116-370591235	AT-hook motif nuclear-localized protein 1	#N/A	#N/A	#N/A	#N/A	5.205	4.47462	5.46633	5.25611	4.79352	7.8074	8.47197	5.8615	5.52072	4.81311	4.78383	5.14567	4.62067	6.17495	5.58759	7.72407	6.09383	6.47956	6.34532	8.53771	6.64089	5.35794	8.44916	6.29619	5.75497	6.4974	7.66796	6.92618	6.44449	5.82323
HORVU1Hr1G050050	chr1H:371365140-371368559	Chromosome 3B, genomic scaffold, cultivar Chinese Spring	#N/A	#N/A	#N/A	#N/A	4.09471	4.35337	3.74372	3.57618	4.31151	5.1575	4.57978	3.09419	4.22791	5.52331	5.0425	4.61553	3.55765	5.72708	4.01406	5.72043	4.61507	3.93126	4.32367	6.09802	5.97123	5.7955	5.32836	4.08824	4.19755	4.8401	5.07588	5.3924	6.01161	5.37055
HORVU1Hr1G050110	chr1H:371701309-371703105	Abscisic acid receptor PYR1	#N/A	#N/A	#N/A	#N/A	30.0075	25.9518	25.0425	18.1927	19.7581	24.5898	31.2506	30.2916	20.7942	27.1282	29.6794	23.7362	30.9326	28.9235	37.4523	25.1307	9.43316	27.6353	20.7431	21.4053	13.1885	25.0066	20.1135	26.5652	28.8107	21.5881	18.848	19.8666	20.6103	19.0994
HORVU1Hr1G050340	chr1H:372958142-372966020	Nuclear control of ATPase protein 2	#N/A	#N/A	#N/A	#N/A	1.7168	2.67309	2.44008	2.54445	2.3924	2.96166	1.93792	1.83541	1.93528	2.11703	2.00755	1.38211	0.79879	1.51044	1.67622	2.56357	2.16114	2.58731	1.81766	2.53204	2.45682	3.40486	3.08697	2.3043	1.90618	2.09397	2.88844	2.45298	2.4413	2.11055
HORVU1Hr1G050380	chr1H:372997667-373000252	Armadillo repeat-containing protein 7	#N/A	#N/A	#N/A	#N/A	3.15375	3.34367	3.45609	6.89265	9.96132	10.2718	2.7915	2.28898	2.39658	3.60842	3.59785	3.08808	1.67549	2.7667	2.40695	3.21576	3.01518	2.43105	2.85769	2.56248	2.50724	2.66253	2.89812	2.94198	2.09541	3.20514	3.79495	2.82573	2.52255	2.69587
HORVU1Hr1G050540	chr1H:374655516-374656175	nitrate transporter 1:2	#N/A	#N/A	#N/A	#N/A	0	0	0	0	0	0	0.029323	0.0229101	0	0	0	0	0	0	0	0.0252721	0.140612	0.138481	0.25803	0.0591011	0	0.193479	0.158696	0	0.197124	0	0.0509649	0.107069	0	0.0975056	Down_regulated
HORVU1Hr1G050560	chr1H:374864089-374867984	Transcription factor MYC2	#N/A	#N/A	#N/A	#N/A	22.1036	33.2718	38.2456	36.4081	37.9612	35.7391	43.3112	41.7448	42.6781	38.3485	39.0019	36.2903	27.0007	28.5758	28.1936	71.6367	69.3264	66.0109	91.9112	42.3857	55.4081	83.4973	99.423	51.2923	66.7095	37.3866	50.3045	31.0126	43.7387	52.093
HORVU1Hr1G050580	chr1H:375059999-375067946	DnaJ homolog subfamily C member 13	#N/A	#N/A	#N/A	#N/A	6.9156	8.94529	7.561	6.0661	7.48125	7.672	5.6309	6.72399	6.07383	6.07784	6.81481	5.08408	4.96763	4.84233	5.81281	8.90351	7.28546	10.8503	7.69262	11.3908	7.62757	12.4476	11.1857	8.5764	8.99014	7.37428	8.89621	8.31876	6.72916	6.45203
HORVU1Hr1G050640	chr1H:375899671-375903804	Plastid lipid-associated protein 3, chloroplastic	#N/A	#N/A	#N/A	#N/A	49.9915	41.2105	49.8322	59.0363	57.2623	28.3083	36.7371	39.5699	45.1471	35.8925	36.3258	32.9663	52.1603	34.816	48.3689	78.3619	79.9593	90.0443	75.0948	82.6726	58.1829	56.8215	50.0568	56.7023	55.0831	62.5314	60.5774	36.3808	40.5268	37.2644
HORVU1Hr1G050730	chr1H:376369681-376371258	undescribed protein	#N/A	#N/A	#N/A	#N/A	1.46334	1.59147	1.39107	3.74905	2.5811	2.41758	1.37592	3.04074	1.76953	1.87266	1.65764	1.15184	5.26112	2.14098	3.43246	2.09216	1.64949	2.58756	2.65933	1.49555	0.675584	1.46555	1.35633	2.91508	1.17455	0.756493	1.21279	1.42646	1.9994	0.969516
HORVU1Hr1G050840	chr1H:377082717-377086558	WEB family protein At4g27595, chloroplastic	#N/A	#N/A	#N/A	#N/A	1.1159	1.53216	1.36546	1.11975	1.72648	1.51225	1.79724	1.17568	1.77159	1.61455	1.37091	1.14993	0.785181	1.08169	0.971371	0.731788	0.972665	0.907796	1.11036	1.04583	1.08441	1.23876	1.00202	1.30889	1.3072	1.05106	1.15191	0.990385	1.33431	1.40647
HORVU1Hr1G050850	chr1H:377087978-377090717	VQ motif-containing protein	#N/A	#N/A	#N/A	#N/A	1.44257	1.64607	1.33377	1.11472	1.34731	1.39694	1.50085	1.12426	1.75469	1.76073	1.4766	0.822071	0.990969	1.23272	1.17903	0.88012	0.908899	0.962103	1.04762	0.883588	1.12753	1.24552	0.900185	1.36323	1.08638	1.00293	0.954675	0.969856	0.970195	1.34342
HORVU1Hr1G050880	chr1H:377354906-377358430	Vacuolar protein sorting-associated protein 27	#N/A	#N/A	#N/A	#N/A	13.7783	14.7238	9.47007	10.8338	12.6969	14.4407	12.9227	13.8257	14.0921	10.3022	10.892	9.52162	7.93017	11.9347	11.3773	14.6931	14.9593	14.6277	16.4576	13.8161	15.2348	18.3934	15.4921	14.2866	15.5976	14.1938	15.7861	18.7606	14.3983	22.1607
HORVU1Hr1G050960	chr1H:378192437-378197210	Inactive poly [ADP-ribose] polymerase RCD1	#N/A	#N/A	#N/A	#N/A	63.3483	80.978	67.4992	69.686	84.8905	90.5073	64.4598	68.6576	80.2801	73.6959	73.2953	68.6192	53.4425	54.8525	54.5644	73.9994	72.6125	77.6699	67.1033	69.7397	86.2908	89.8658	93.8842	78.5545	76.1876	71.5263	84.0208	100.371	90.5277	84.5384
HORVU1Hr1G051110	chr1H:379185812-379186715	unknown function	#N/A	#N/A	#N/A	#N/A	1.37759	2.05046	1.89639	8.54954	6.29241	8.87936	3.51441	2.01102	3.0072	1.65927	1.32723	1.3923	6.6117	4.49658	9.38469	0.511928	0.296701	0.350644	0.290379	0.34918	0.44624	0.391924	0.133944	0.414406	0.221837	1.55411	0.688251	0	0	0	Up_regulated
HORVU1Hr1G051160	chr1H:379485428-379487713	Antiholin-like protein LrgB	#N/A	#N/A	#N/A	#N/A	9.83311	6.17357	5.24951	10.2151	7.87518	2.92033	1.19403	2.96693	2.72435	6.42345	7.07708	11.5929	3.761	1.17394	2.07755	1.94007	3.35566	3.48967	3.37315	2.11071	1.32349	1.5757	0.423746	2.29428	1.49133	2.43847	0.86754	0.339498	0.736432	0.151874	Up_regulated
HORVU1Hr1G051190	chr1H:379591673-379595728	4-coumarate--CoA ligase-like 3	#N/A	#N/A	#N/A	KEGG PATHWAY//Ubiquinone and other terpenoid-quinone biosynthesis;KEGG PATHWAY//Phenylalanine metabolism;	0.0596287	0.0100856	0.114007	0.079158	0	0.0665935	0.0535635	0.0669588	0.047333	0.103951	0.0833935	0.251105	0.0440285	0.094482	0.0583081	0.0646293	0	0.0758876	0.0157112	0	0.0482884	0.0141369	0	0.0256249	0.0160035	0.0542493	0.0186192	0	0.0597091	0.011874	Up_regulated
HORVU1Hr1G051210	chr1H:379792083-379799879	receptor kinase 2	#N/A	#N/A	#N/A	#N/A	0.749011	1.13761	0.689729	1.00447	0.974429	1.11696	0.664585	0.669436	1.11632	0.784909	0.612838	0.326148	0.186232	1.24979	0.398598	0.468634	0.441159	0.272355	0.257766	0.636532	0.724161	0.601588	0.505328	0.420416	0.196922	0.534026	0.405711	0.561539	0.528076	0.779247
HORVU1Hr1G051260	chr1H:380276799-380278368	WRKY DNA-binding protein 35	#N/A	#N/A	#N/A	#N/A	0.317285	0.268329	0.181989	0.0526502	0.278704	0.151862	0.114005	0.0445361	0.0314825	0.35199	0.34513	0	0.673544	0.100548	0.0517098	0.0982554	0	0.0336499	0.0417998	0	0	0	0.0771245	0.272701	0	0	0.0247683	0	0.158857	0	Up_regulated
HORVU1Hr1G051280	chr1H:380286009-380289082	NADH:ubiquinone oxidoreductase, 17.2kDa subunit	#N/A	#N/A	#N/A	#N/A	19.0205	17.7748	15.259	12.2889	13.36	17.1411	13.1737	13.0108	15.7094	19.0817	19.9563	18.9483	21.1337	21.9664	20.9299	23.799	18.6723	19.0595	21.6582	19.0997	23.4738	23.4355	24.5598	20.5783	24.127	24.9451	22.9345	27.187	23.6302	29.8007
HORVU1Hr1G051300	chr1H:380297040-380299337	Cytochrome P450 superfamily protein	#N/A	#N/A	#N/A	#N/A	0.121695	0.0823342	0.279208	0.148089	0.101807	0.491863	0.204058	0.478292	0.354203	0.244296	0.0882498	0.47831	0.554117	0.668465	0.343777	1.20595	0.873674	0.653927	0.951251	0.337839	0.739131	1.50029	2.05096	1.18541	1.50242	1.74194	1.65931	2.48807	2.05129	3.50578	Down_regulated
HORVU1Hr1G051330	chr1H:380633677-380635676	Protein NRT1/ PTR FAMILY 8.3	#N/A	#N/A	#N/A	#N/A	8.58478	11.4044	7.34033	6.77427	8.58115	9.04083	8.40659	13.7051	27.0389	8.35009	5.77122	8.83365	17.7242	7.68286	12.4419	6.96	5.79288	10.1441	7.18387	4.12251	4.37117	5.32846	6.16174	8.45515	6.07159	2.35985	3.23285	5.46237	4.44575	5.22391
HORVU1Hr1G051360	chr1H:380770589-380772057	plastid transcriptionally active 18	#N/A	#N/A	#N/A	#N/A	11.9533	10.2667	17.2134	30.414	29.5738	34.9494	16.4184	13.5655	12.8195	10.3721	15.1232	14.5656	12.5818	14.9908	17.9335	9.1622	15.6293	10.2856	17.5791	19.8304	12.0485	12.3004	9.89125	15.629	5.21032	12.5254	10.2444	6.39537	14.2614	6.92141
HORVU1Hr1G051580	chr1H:382412748-382414590	PLAC8 family protein	#N/A	#N/A	#N/A	#N/A	1.81047	4.00279	3.68404	0.579398	0.778931	3.46618	7.06286	8.04136	9.34144	2.78731	2.37126	1.92419	3.98656	12.069	4.23625	13.4157	7.10235	4.0048	8.12654	8.56929	19.1385	16.4027	17.2261	11.1148	9.19751	11.8359	10.4787	16.7757	15.1508	19.082	Down_regulated
HORVU1Hr1G051610	chr1H:382644450-382647626	ubiquitin-conjugating enzyme 3	#N/A	#N/A	#N/A	#N/A	32.5743	32.9123	29.6198	25.7321	24.9248	30.5672	35.7787	30.1495	30.5209	33.685	31.4585	34.2268	30.5038	39.1568	32.1883	39.5155	27.7245	29.1297	35.5834	35.7447	34.6673	37.19	38.4213	32.7088	33.4033	40.649	37.005	39.7177	49.199	45.6634
HORVU1Hr1G051800	chr1H:384248730-384255453	unknown function	#N/A	#N/A	#N/A	#N/A	0.083344	0.263141	0.417848	0.239721	0.120854	0.218662	0.186335	0.17678	0.271983	0.228949	0.276291	0.259981	0.0547016	0.0645622	0.0241476	0.0860319	0.0797793	0.102141	0.0780793	0.0670645	0.0974906	0.158075	0.153067	0.262653	0.0795322	0.1011	0.202412	0.121496	0.0185459	0.11802
HORVU1Hr1G051840	chr1H:384608097-384616626	tobamovirus multiplication protein 3	#N/A	#N/A	#N/A	#N/A	5.97974	6.61085	5.71645	4.66417	4.32098	5.24024	5.66213	6.35394	6.06521	5.90129	6.21272	5.14985	4.11668	6.21592	5.34355	7.72021	6.27149	6.27445	5.63245	5.7113	6.28121	6.64328	6.17926	6.47401	6.36138	6.77012	6.10218	6.31986	6.79051	6.18966
HORVU1Hr1G051950	chr1H:384883651-384886952	unknown function	#N/A	#N/A	#N/A	#N/A	1.81488	1.29117	1.03025	1.81317	1.57776	1.52836	2.20508	0.966466	1.90106	1.28098	1.20949	1.36571	0.0828907	1.57718	0.0243943	4.17172	2.99811	4.15912	2.68182	2.65579	3.18188	4.22292	4.0568	3.40918	2.87232	2.96867	3.87927	4.03805	3.97189	3.69599	Down_regulated
HORVU1Hr1G052000	chr1H:385463003-385465100	unknown function	#N/A	#N/A	#N/A	#N/A	4.09575	4.87942	4.53961	1.91089	2.08563	3.86388	3.34855	3.84936	4.35848	4.45907	4.55665	2.46635	3.6159	3.57406	2.86351	5.55134	4.9348	7.83139	5.5835	4.47073	5.19153	4.22187	4.90575	6.42824	7.16899	3.26182	4.07768	6.09394	3.03137	6.54843
HORVU1Hr1G052040	chr1H:385752912-385757976	polyol/monosaccharide transporter 5	#N/A	#N/A	#N/A	#N/A	18.6863	15.7199	13.2191	13.6925	13.6002	22.4851	10.999	8.66256	9.87574	12.9135	11.0266	10.713	17.955	16.9782	22.0953	39.8063	24.5818	36.465	24.4687	34.1077	34.8844	29.3908	32.6799	22.3157	32.229	34.3143	27.4084	33.8469	21.3336	34.4786	Down_regulated
HORVU1Hr1G052160	chr1H:386660858-386662971	Protein phosphatase 2C family protein	#N/A	#N/A	#N/A	#N/A	7.65655	5.95766	6.18656	6.65724	6.48766	7.16262	7.19683	6.67876	12.2384	6.13102	7.78344	7.74331	4.73873	4.87166	5.06916	10.0943	9.09061	10.675	13.0952	5.98805	6.90143	12.4129	11.5078	10.7882	16.1589	8.02766	8.3048	10.3096	8.87743	14.6345
HORVU1Hr1G052260	chr1H:387545424-387551621	ubiquitin family protein	#N/A	#N/A	#N/A	#N/A	22.2412	27.9705	23.6959	21.8166	24.2991	27.2232	19.8517	18.6167	21.9836	23.3325	20.3682	15.7515	17.9093	24.2755	19.9321	31.9648	26.7875	26.559	24.2498	24.2509	27.8767	36.2467	35.3699	24.8052	30.1003	25.7364	28.0783	33.9018	24.8866	32.565
HORVU1Hr1G052290	chr1H:387685552-387688993	expansin-like A1	#N/A	#N/A	#N/A	#N/A	1.12161	1.65231	1.57721	1.59702	1.017	1.02749	2.61305	3.78861	2.06786	3.72713	4.5653	5.09908	2.40436	2.17849	1.96946	2.82349	2.35334	1.64232	2.15447	0.79917	2.38794	1.06365	1.58305	1.58594	1.52454	1.11917	1.08457	1.81568	0.470985	1.85884
HORVU1Hr1G052350	chr1H:388353513-388361765	Protein kinase superfamily protein	#N/A	#N/A	#N/A	#N/A	0.947626	1.84261	1.74048	1.85231	1.8352	1.74282	1.5711	1.85592	1.93682	1.50419	1.54908	1.43284	1.0468	1.37147	1.4836	2.04264	2.71271	1.86758	1.79694	2.1777	1.62545	2.59692	3.43885	2.18047	1.80234	1.73785	2.46039	2.18307	1.23283	2.17529
HORVU1Hr1G052450	chr1H:388873181-388877069	strictosidine synthase-like 4	#N/A	#N/A	#N/A	#N/A	0.841239	1.12776	0.714844	5.03575	4.67607	7.85401	1.79122	0.647261	1.01402	1.16533	1.2104	1.522	1.31132	1.49093	1.68584	0.540319	0.536839	0.568353	0.944076	0.970252	1.42558	1.03415	1.87823	0.468631	0.576986	0.96377	1.26475	0.909526	0.920371	0.955475	Up_regulated
HORVU1Hr1G052560	chr1H:389343178-389346297	DDB1- and CUL4-associated factor 8	#N/A	#N/A	#N/A	#N/A	5.42669	3.76598	3.70772	4.92627	5.92846	5.94596	4.76	5.5337	4.35519	5.37523	4.5016	5.08582	5.18545	5.93052	7.6216	3.66994	3.76416	2.79302	3.06996	5.2593	5.4125	2.21366	3.10376	3.00083	2.01333	5.53248	4.26116	5.86332	4.8946	4.21129
HORVU1Hr1G052660	chr1H:390134210-390135793	Chromosome 3B, genomic scaffold, cultivar Chinese Spring	#N/A	#N/A	#N/A	#N/A	2.20137	2.36702	1.41298	1.80038	1.85476	2.55884	2.54244	1.7657	2.58995	3.04023	2.10134	2.78109	1.21908	2.66589	1.81947	1.5095	1.5917	1.60092	1.28434	1.4519	1.4007	2.19946	1.41419	2.09476	1.13943	1.8025	1.9394	1.70196	1.53516	2.09789
HORVU1Hr1G052700	chr1H:390373323-390375427	NEP1-interacting protein 2	#N/A	#N/A	#N/A	#N/A	13.7107	11.0177	1.24336	3.43521	7.75245	5.81016	2.78451	3.48391	6.60324	1.54595	0.77475	1.6127	6.42234	3.658	3.40918	2.92008	0.653621	0.919589	0.414087	0.137363	0.78995	1.51608	0.764029	0.698664	1.64354	1.40022	1.01531	3.25282	0.461258	3.79862	Up_regulated
HORVU1Hr1G052730	chr1H:390638695-390645024	T-complex protein 1 alpha subunit	#N/A	#N/A	#N/A	#N/A	0.137912	0.361561	0.303232	1.01838	0.865299	0.97363	0.699945	0.367805	0.492633	0.251352	0.439329	0.241987	0.254578	0.185744	0.309049	0.234894	0.319307	0.387598	0.263447	0.249691	0.244308	0.425054	0.125712	0.340782	0.171189	0.188205	0.209934	0.424075	0.440187	0.274628
HORVU1Hr1G052780	chr1H:390789829-390792170	pollen development	#N/A	#N/A	#N/A	#N/A	8.84088	7.09863	6.91673	8.11094	7.08999	5.80414	5.96991	6.50435	4.15425	7.89141	6.71119	8.8725	8.89146	5.8771	9.2413	2.2815	3.91767	3.21164	3.93593	3.47727	3.84721	4.07157	2.96415	4.56352	3.34098	5.14032	3.22069	2.06651	5.21501	3.17701	Up_regulated
HORVU1Hr1G052850	chr1H:391255386-391258236	RING/FYVE/PHD zinc finger superfamily protein	#N/A	#N/A	#N/A	#N/A	0.294806	0.327676	0.193252	0.503177	0.528485	0.483782	0.408578	0.520216	0.367739	0.120142	0.104711	0.0709413	0.357614	0.360351	0.260822	0.665143	0.88892	0.482388	0.998699	0.869248	1.09138	1.1782	0.716603	1.04972	1.69547	1.11882	0.657528	1.83721	0.948869	3.40492	Down_regulated
HORVU1Hr1G052880	chr1H:391301494-391307106	E3 ubiquitin-protein ligase RFWD3	#N/A	#N/A	#N/A	#N/A	0.231664	0.429318	0.500701	0.193882	0.232564	0.308539	0.325722	0.237521	0.303825	0.325644	0.469555	0.418506	0.193367	0.242587	0.170721	0.0873364	0.147516	0.290559	0.196389	0.102122	0.130508	0.315213	0.0587603	0.0692561	0.237889	0.278576	0.157256	0.132148	0.110945	0.128367
HORVU1Hr1G053020	chr1H:391997071-392011255	Coiled-coil domain-containing protein 132 isoform a	#N/A	#N/A	#N/A	#N/A	3.98001	4.74122	4.41304	3.65536	4.27301	5.2199	3.34892	3.99377	4.45858	3.6135	3.81583	2.81373	2.75731	2.68107	3.09233	4.4952	4.74438	4.31876	3.69751	5.28164	4.79376	5.235	6.05854	4.39757	4.29864	4.00501	5.12454	5.05189	4.15675	4.4285
HORVU1Hr1G053080	chr1H:392517479-392524534	Cytochrome P450 superfamily protein	#N/A	#N/A	#N/A	#N/A	9.73462	9.35977	11.4919	11.0727	9.52276	9.54571	9.26372	8.22014	8.5579	8.12299	7.78875	7.57996	9.47399	9.53469	10.327	16.2973	17.5487	15.6163	12.7545	16.0873	12.134	12.8917	12.7757	12.6423	9.24898	11.6046	11.623	8.95144	10.0397	7.8769
HORVU1Hr1G053090	chr1H:392584448-392598445	Kinesin-like protein	#N/A	#N/A	#N/A	#N/A	0.403265	0.375146	0.292176	0.3927	0.511367	0.404654	0.428975	0.33367	0.376971	0.196777	0.32157	0.274097	0.170429	0.275768	0.216192	0.591542	0.484552	0.481709	0.376082	0.680159	0.464075	0.520806	0.503018	0.522179	0.924235	0.677771	0.710787	0.435097	0.334736	0.344459
HORVU1Hr1G053230	chr1H:393639040-393640599	U-box domain-containing protein	#N/A	#N/A	#N/A	#N/A	0	0.0511258	0.250432	0.317669	0.32873	0.337574	0.814568	0.056571	0.539863	0.766469	0.673246	1.30118	1.07874	0.686489	1.85555	1.21686	2.14835	1.08995	1.115	0.912099	0.917933	1.5288	0.906181	1.23402	2.06868	3.66666	1.71464	2.44553	4.96893	2.76881	Down_regulated
HORVU1Hr1G053260	chr1H:393706530-393709032	U-box domain-containing protein	#N/A	#N/A	#N/A	#N/A	2.04273	14.6008	8.87716	0.73377	1.10977	3.77282	9.23952	9.21585	12.1136	5.49973	5.27304	6.69288	3.88611	19.1918	5.65564	19.6175	16.4595	10.9494	13.652	13.9929	36.6074	30.1744	29.7222	14.8304	20.0205	16.3718	24.2232	23.6316	23.3185	28.8284	Down_regulated
HORVU1Hr1G053400	chr1H:394739362-394742549	Pectin acetylesterase 9	#N/A	#N/A	#N/A	#N/A	0.0149429	0.101098	0	0.119022	0.0900061	0.133507	0.128861	0.0251698	0.0830315	0.132619	0.0557291	0.167805	0.242738	0.0852379	0.0389654	0.148079	0.0514937	0.0507131	0.21261	0.151504	0.278325	0.0708541	0.101704	0.231178	0.152399	0.304525	0.186639	0.137235	0.23941	0.297563
HORVU1Hr1G053440	chr1H:394997944-395000678	Proline dehydrogenase 2, mitochondrial	#N/A	#N/A	#N/A	#N/A	49.836	59.5795	91.8287	80.2296	84.6827	71.7963	163.96	105.057	122.538	107.387	73.9581	141.818	58.7945	110.882	97.0739	163.775	151.56	189.662	217.851	94.8183	83.8981	116.816	136.345	170.608	258.534	79.4431	125.517	46.4825	117.834	97.6397
HORVU1Hr1G053740	chr1H:396909035-396909804	Bifunctional inhibitor/lipid-transfer protein/seed storage 2S albumin superfamily protein	#N/A	#N/A	#N/A	#N/A	0	0	0	0.483082	2.27306	2.9932	1.16226	0.272422	0	0	0.301588	0	0.29855	0	0.948908	0	0	0	0.042614	0	0	0.0766881	0	0	0.043407	0	0	0	0	0	Up_regulated
HORVU1Hr1G053770	chr1H:397039724-397043804	trehalose-6-phosphate phosphatase	#N/A	#N/A	#N/A	#N/A	0.759528	0.818383	0.774493	0.476135	0.706	1.15792	0.818726	0.663364	0.982521	0.802481	0.533303	1.16883	0.685445	0.659684	0.871077	1.69872	1.42985	0.799557	1.02285	1.07973	11.2081	1.68066	2.01034	1.42649	1.63833	1.47415	1.73042	2.26056	1.71829	3.19299
HORVU1Hr1G053900	chr1H:397858800-397861109	Flavin-containing monooxygenase family protein	#N/A	#N/A	#N/A	#N/A	25.1976	25.3985	27.3482	26.521	28.234	22.9254	37.1567	31.1798	29.507	30.1434	30.9682	28.664	24.4998	33.0303	27.9555	21.983	21.8137	25.8421	25.2622	28.0616	24.6821	22.3621	29.7937	24.5773	19.1509	22.3769	28.6981	26.5599	29.8843	23.8859
HORVU1Hr1G053930	chr1H:398276256-398284271	Oxysterol-binding protein-related protein 2A	#N/A	#N/A	#N/A	#N/A	3.25535	3.28024	2.76036	3.31522	3.96332	3.74732	2.52189	2.54504	2.39471	2.61008	3.36763	3.18035	2.00022	3.21438	3.17071	5.86748	6.7759	4.18543	5.39783	4.47542	5.29741	6.64137	8.45547	5.24527	6.06008	5.06915	5.78175	6.76491	4.0689	6.73074
HORVU1Hr1G053950	chr1H:398309712-398311367	unknown protein; BEST Arabidopsis thaliana protein match is: unknown protein .	#N/A	GO:0016763//transferase activity, transferring pentosyl groups;	#N/A	#N/A	0.112803	0.508789	0.287564	0.474201	0.905931	0.0959839	2.08062	1.18225	1.1939	0.834276	0.794644	0.717823	0.416456	0.452801	0.0490244	0.349323	0.291541	1.02088	0.832209	0.272308	0	0.0713162	0.109679	0.193904	0.0807329	0.0547342	0.187856	0.024666	0	0.119802	Up_regulated
HORVU1Hr1G054040	chr1H:398994157-398995367	Bifunctional inhibitor/lipid-transfer protein/seed storage 2S albumin superfamily protein	#N/A	#N/A	#N/A	#N/A	0	0.069575	0.0393233	0.204775	2.78736	4.13452	1.62582	1.12591	0.530601	0.065191	0.159801	0	1.06305	0.814722	0.335195	0.159229	0.177188	0.0872509	0.216765	0.0744742	0	0	0	0	0	0	0	0	0	0	Up_regulated
HORVU1Hr1G054100	chr1H:399492141-399496809	Hexosyltransferase	#N/A	#N/A	#N/A	#N/A	7.79674	7.4956	12.587	11.5458	19.4486	14.0725	11.2825	11.5494	20.1943	15.0982	13.0142	10.6716	4.15584	8.01319	5.69295	9.84129	11.3412	11.0889	9.56598	5.97251	8.377	9.3828	8.514	8.56486	7.42248	6.16626	6.74126	6.00073	5.102	7.10698
HORVU1Hr1G054110	chr1H:399495604-399497364	Holliday junction DNA helicase	#N/A	#N/A	#N/A	#N/A	5.20653	3.54634	4.73515	3.61933	2.82528	2.82876	5.61232	4.36517	3.85367	5.08468	6.40691	7.50601	2.98719	6.24307	3.99042	2.35313	3.8187	3.16385	3.04028	3.05723	3.8175	2.20186	1.91548	3.53761	1.15188	2.61165	2.79014	2.40005	2.642	1.12086
HORVU1Hr1G054210	chr1H:400681531-400683117	expansin B2	GO:0005576//extracellular region;	#N/A	GO:0000003//reproduction;GO:0044703//multi-organism reproductive process;GO:0022414//reproductive process;	#N/A	0.0392358	0.0265455	0	0.156259	0.23633	0.651021	0.507526	0	0	0.0248728	0	0	0.0579417	0.298413	0.153468	0	0	0	0	0	0	0	0.0381491	0.0337225	0	0	0	0	0	0	Up_regulated
HORVU1Hr1G054240	chr1H:401043537-401045363	expansin B2	#N/A	#N/A	#N/A	#N/A	1.07852	0.600373	0.187935	1.13271	0.548206	0.940941	0.176594	0.559558	0.650219	0.086545	0.186688	0.122648	3.70959	2.04205	3.56884	11.7784	4.66926	8.32823	7.04314	5.11153	4.22329	2.79648	4.75209	6.35969	13.3957	4.9682	3.57231	1.46873	5.52289	4.63247	Down_regulated
HORVU1Hr1G054290	chr1H:401458699-401459390	Subtilisin-like protease SBT3.17	#N/A	#N/A	#N/A	#N/A	9.80799	10.9581	11.6987	42.8833	46.4303	51.5666	62.1413	72.0436	73.1412	46.09	39.3191	39.1051	29.6988	60.3954	41.824	74.1768	52.8684	43.211	67.6172	50.959	72.2858	67.9244	59.1429	49.4961	67.2815	63.1335	68.1632	75.9092	47.5743	89.0181
HORVU1Hr1G054380	chr1H:401880296-401885161	Pyruvate kinase family protein	#N/A	#N/A	#N/A	#N/A	17.5453	16.2089	20.4825	12.2792	10.4736	11.5217	10.1033	11.9798	13.4527	9.88039	11.4119	12.8733	19.8882	22.3776	19.2178	22.3007	23.9281	17.369	21.2338	22.372	28.386	22.5026	24.0488	17.934	27.6525	22.234	25.4262	31.1652	13.9252	34.8421
HORVU1Hr1G054450	chr1H:402284675-402287728	unknown function	#N/A	#N/A	#N/A	#N/A	15.3026	13.213	13.8323	14.5951	14.1992	13.2155	17.7001	15.8716	14.825	14.4031	16.6108	15.1077	13.715	18.1869	16.2554	15.0284	14.8115	11.7248	14.2967	13.8049	14.1533	12.5847	13.7723	11.4057	10.9521	13.0605	13.8082	13.5312	14.4686	13.5164
HORVU1Hr1G054470	chr1H:402306035-402309993	S-adenosyl-L-methionine-dependent methyltransferases superfamily protein	#N/A	#N/A	#N/A	#N/A	12.3022	17.1652	12.0678	11.1223	13.2675	15.0247	13.748	12.2395	15.4946	12.7537	14.2487	9.41449	6.37639	11.9254	8.25952	18.928	16.6895	17.1496	15.85	14.3948	16.607	25.0068	25.0159	15.8106	21.3668	17.7319	21.8149	22.4806	12.2872	19.3387
HORVU1Hr1G054520	chr1H:402679700-402682825	unknown function	#N/A	#N/A	#N/A	#N/A	0.345381	0.111272	0.704372	0.152833	0.0330213	0.419834	0.342752	0.535586	0.365549	0.385765	0.0102229	0.0369384	0.388604	0.312719	0.814846	0	0	0	0.00866688	0	0	0.0155969	0	0	0	0.0119704	0	0	0.0164689	0.0262007	Up_regulated
HORVU1Hr1G054530	chr1H:402793477-402797353	T-complex protein 1 subunit epsilon	#N/A	#N/A	#N/A	#N/A	0.158173	0.107014	0.211692	0.17498	0.0793936	0.361707	0.502029	0.414439	0.251113	0.735317	0.671828	0.666088	0.457431	0.108604	1.14284	0.0734732	0.0454222	0	0.0416759	0.143186	0.042697	0.1375	0	0	0.00707523	0.0479677	0.0493898	0.0605268	0.184783	0.083993	Up_regulated
HORVU1Hr1G054560	chr1H:402878801-402883607	DYNAMIN-like 1E	#N/A	#N/A	#N/A	#N/A	3.91634	3.95727	4.21068	1.89055	2.22108	3.42437	5.91204	5.84704	5.65232	5.45708	6.78917	5.45459	3.11707	5.45597	5.85217	5.47332	4.3708	4.48794	5.18626	6.71302	6.04443	5.4745	5.25437	4.83047	5.05753	7.2186	7.90112	8.13268	8.12336	7.40372
HORVU1Hr1G054570	chr1H:402963156-402964948	unknown function	#N/A	#N/A	#N/A	#N/A	3.82008	4.67563	4.96656	2.76612	2.85876	4.01141	4.66686	6.00555	5.54095	4.66721	4.51149	4.13385	6.43623	5.34859	6.49746	8.06579	5.44514	7.18941	7.99732	6.61448	8.74636	6.19151	9.08309	8.41716	9.24596	4.29692	5.72558	5.80924	5.42487	8.24326
HORVU1Hr1G054590	chr1H:403272674-403275488	Pentatricopeptide repeat (PPR) superfamily protein	#N/A	#N/A	#N/A	#N/A	5.46345	6.57736	6.82049	10.0393	13.9335	9.37032	9.28138	10.5108	5.81969	7.71637	8.15277	8.23304	5.93248	5.767	7.20184	4.69003	5.83158	5.65797	5.93806	7.12779	6.34381	6.11452	5.13636	7.23351	4.1941	5.02904	6.22179	6.39057	8.08555	4.73579
HORVU1Hr1G055140	chr1H:404646811-404650000	beta-amylase 1	#N/A	#N/A	#N/A	#N/A	31.1046	59.4088	73.113	51.1452	51.5366	38.7108	102.167	76.5918	49.3198	105.114	113.666	80.6753	30.5367	37.9912	33.353	24.1498	33.6587	37.5058	41.9939	48.3783	93.7566	37.0876	29.2821	34.8956	34.4533	37.562	51.4852	30.3714	44.1485	27.7242
HORVU1Hr1G055210	chr1H:404914155-404917847	metacaspase 1	#N/A	#N/A	#N/A	#N/A	7.59849	7.29046	6.31255	5.12166	7.25674	5.05299	6.83768	7.23946	8.83396	5.88261	5.8202	5.24811	6.4422	7.05344	6.26855	13.2854	10.6737	10.1981	11.5341	9.32563	10.5506	12.0842	11.9974	11.8045	13.5986	10.1921	13.0286	11.7887	8.33257	11.6228
HORVU1Hr1G055220	chr1H:405052701-405056928	Phosphatidylinositol-4-phosphate 5-kinase family protein	#N/A	#N/A	#N/A	#N/A	2.17965	1.97287	2.53421	1.99418	3.59265	2.735	3.14329	3.07603	3.58899	2.05395	2.0963	1.93499	1.96826	2.38023	2.53461	1.82428	1.57328	1.96177	1.69186	2.26111	2.21832	3.04467	2.47727	2.59487	1.75497	1.44706	2.28093	2.19306	2.83146	1.61885
HORVU1Hr1G055320	chr1H:405305563-405311981	Chromosome 3B, genomic scaffold, cultivar Chinese Spring	#N/A	#N/A	#N/A	#N/A	2.96832	4.77286	4.17905	0	0	0.036902	2.97805	1.77483	0.0459008	2.60263	2.62978	3.22512	3.30184	2.56545	5.08266	0.405887	1.02123	1.31647	0.619589	1.33307	1.13946	0.79513	0.740268	0.820035	0.387983	1.05216	1.01714	1.73857	1.1098	0.867444	Up_regulated
HORVU1Hr1G055330	chr1H:405305563-405311981	Homoserine kinase	#N/A	#N/A	#N/A	#N/A	2.86231	4.25124	3.67049	0.0191907	0.174147	0.018451	2.75643	1.53674	0.0459008	2.68816	2.04272	3.47404	2.76814	1.81414	4.15283	0.602862	1.2288	1.08752	0.721161	1.08181	0.866304	0.63976	1.16194	0.654371	0.413848	1.14334	1.06529	1.80811	1.19665	0.890474	Up_regulated
HORVU1Hr1G055340	chr1H:405714931-405718538	Protein kinase superfamily protein	#N/A	#N/A	#N/A	#N/A	1.49112	1.1248	0.930652	0.932863	0.671032	2.02351	0.184752	0.327187	0.0544206	0.532393	0.799006	0.846869	0.64542	0.47797	0.368715	1.73029	1.28461	1.03247	0.957379	2.08528	15.3371	1.70664	2.48303	0.883858	0.873995	2.18304	1.90524	3.50791	1.18421	3.83622	Down_regulated
HORVU1Hr1G055420	chr1H:406204384-406206840	Trihelix transcription factor ASIL2	#N/A	#N/A	#N/A	#N/A	12.4433	10.922	10.7955	12.3806	12.4408	15.041	13.5679	12.052	11.527	12.8364	13.3108	12.6928	13.0239	13.8136	12.4569	9.54321	9.95583	9.28886	11.4718	5.37753	11.103	9.37299	9.26498	11.2394	7.49544	8.37413	8.98957	10.9391	9.21184	11.809
HORVU1Hr1G055440	chr1H:406338102-406342417	Nucleoside diphosphate kinase family protein	#N/A	#N/A	#N/A	#N/A	32.6871	22.318	27.0948	23.0393	25.4493	36.1718	31.3791	24.7145	38.0291	28.1526	27.0765	26.0348	22.3522	38.5633	29.8442	38.5248	32.085	27.2902	32.5377	31.5186	36.8199	33.7834	37.0872	28.9018	53.2953	36.1704	39.0737	50.1552	32.1821	41.3523
HORVU1Hr1G055490	chr1H:406402724-406405438	Mediator of RNA polymerase II transcription subunit 31	#N/A	#N/A	#N/A	#N/A	4.43312	5.21814	4.84335	4.86416	5.51752	6.68303	8.48452	4.55901	4.43465	8.14412	7.01533	8.94057	3.42362	5.89182	4.82152	3.67021	4.89086	3.78045	4.74373	5.22522	5.38503	5.51246	4.44229	5.22929	3.43582	5.82755	5.70651	4.51052	6.43216	4.48597
HORVU1Hr1G055520	chr1H:406534705-406535134	Peptide methionine sulfoxide reductase MsrA	#N/A	#N/A	#N/A	#N/A	118.41	96.3563	104.922	97.2199	98.3942	129.318	143.522	116.277	109.452	117.77	114.057	127.533	136.984	175.628	134.756	71.8139	70.2224	68.5708	83.882	73.0228	89.0637	67.2148	78.1076	80.9372	50.479	101.047	80.3648	72.953	114.67	86.8268
HORVU1Hr1G055570	chr1H:406990099-406995243	WD repeat-containing protein WRAP73	#N/A	#N/A	#N/A	#N/A	1.10729	0.645544	0.765749	0.813159	1.28897	1.12762	0.98196	0.489426	1.09402	0.813957	0.549146	0.67464	0.365309	0.992975	0.499147	1.5394	0.913342	1.55913	1.27254	1.57821	1.05887	1.42989	1.39732	1.95401	1.55546	1.14028	1.51543	1.37547	1.25033	1.28545
HORVU1Hr1G055640	chr1H:407489678-407492232	unknown protein; Has 54 Blast hits to 54 proteins in 22 species: Archae - 0; Bacteria - 0; Metazoa - 29; Fungi - 0; Plants - 24; Viruses - 0; Other Eukaryotes - 1 (source: NCBI BLink).	#N/A	#N/A	#N/A	#N/A	0.0243707	0	0	0	0	0.0155528	0	0	0.0386908	0	0	0	0.197943	0	0	0.0905642	0.0839822	0.0206773	0.0128426	0.141195	0.118415	0	0.236958	0	0.117734	0.0886886	0.0304393	0.0319741	0.122018	0.291181	Down_regulated
HORVU1Hr1G055710	chr1H:407775684-407776961	Ethylene-responsive transcription factor 2	#N/A	#N/A	#N/A	#N/A	40.2447	27.5907	87.826	37.773	14.8203	18.2518	67.7506	42.1555	46.2948	87.1313	80.103	56.0271	14.3902	14.5755	56.0604	19.3128	15.3627	14.0964	25.5468	30.3098	52.398	10.6733	17.9544	59.8828	5.20443	24.9649	14.3617	8.94925	18.0028	15.2131	Up_regulated
HORVU1Hr1G055810	chr1H:408925278-408932140	ATP binding cassette subfamily A4	#N/A	#N/A	#N/A	#N/A	2.18407	2.13312	1.83281	0.806639	0.998168	1.33416	1.77107	1.75592	1.96307	1.94484	2.50912	1.96594	0.458073	1.65358	0.421046	1.39481	1.1641	1.29787	1.2002	1.23706	0.956612	0.902632	0.818033	1.26362	1.37763	1.44118	1.02961	1.12054	1.14882	1.39445
HORVU1Hr1G055840	chr1H:409177080-409179196	Phospholipase A1-II 2	#N/A	#N/A	#N/A	#N/A	0.647085	0.0596991	0.899774	0.331893	0	0.0187706	0.105685	0.0165143	0	0	0.219389	0	0.130307	0	0	2.34998	3.57286	4.06772	4.7739	1.72538	5.76423	6.16439	4.17536	0.606719	24.0768	4.15307	0.844953	1.17698	0	4.66224	Down_regulated
HORVU1Hr1G055860	chr1H:409308086-409311661	serine hydroxymethyltransferase 4	#N/A	#N/A	#N/A	#N/A	15.6247	14.9897	18.8029	17.274	18.9221	16.5132	19.6525	17.9075	15.7233	20.4179	20.8627	21.7794	16.9086	16.3897	17.817	9.92292	12.8625	11.8539	13.2785	13.5546	10.1359	12.1361	10.6745	10.6581	9.24779	12.6236	13.7227	12.9396	10.9106	10.8915
HORVU1Hr1G055900	chr1H:409516400-409520227	myb-like transcription factor family protein	#N/A	#N/A	#N/A	#N/A	31.8168	27.4908	26.9949	22.2955	21.065	19.9621	32.1808	37.4359	20.711	32.8221	31.1208	31.0349	35.9959	33.7846	36.955	24.0076	22.0432	22.7165	26.6668	21.4869	18.2837	19.1588	15.9739	24.0326	18.9644	19.1911	19.6666	23.7313	28.6672	23.6458
HORVU1Hr1G055970	chr1H:410056889-410060859	Splicing factor 3B subunit 4	#N/A	#N/A	#N/A	#N/A	5.61756	8.26224	6.18606	4.57743	4.48555	6.36311	9.89099	8.90558	8.74732	6.3117	6.67092	7.77655	5.37845	5.70942	6.65921	3.06102	3.92363	4.41269	2.36216	2.622	3.54861	3.92394	3.86948	2.67959	3.55519	3.88994	3.92989	4.84433	5.40934	4.57756
HORVU1Hr1G056000	chr1H:410432382-410436251	O-fucosyltransferase family protein	#N/A	#N/A	#N/A	#N/A	5.52915	5.49161	5.21195	4.44883	5.51837	4.58507	5.37102	5.40567	3.94246	5.34936	5.87451	4.06118	3.50107	4.59442	4.01311	3.37471	2.71403	3.28656	3.12543	3.70159	2.94168	3.58201	2.25043	3.63323	2.63142	2.73744	3.39276	2.78358	3.54085	2.3173
HORVU1Hr1G056010	chr1H:410432382-410437741	sugar transporter 1	#N/A	#N/A	#N/A	#N/A	6.42422	6.53922	7.08978	5.27425	6.6591	5.33043	7.8808	6.46385	5.74502	5.64849	7.40861	5.66179	5.13807	7.14938	6.10397	3.00751	3.77307	5.47031	3.67308	4.14765	3.50906	3.58045	2.57532	3.91398	2.73748	3.28907	3.90313	3.11686	6.45614	2.41512
HORVU1Hr1G056070	chr1H:410771964-410775529	8-amino-7-oxononanoate synthase	#N/A	#N/A	#N/A	#N/A	0.696307	0.518205	0.612397	1.30566	0.926192	1.62193	1.1759	0.889415	0.497453	0.529693	1.10366	0.860127	0.231362	0.684048	0.363139	0.269536	0.524889	0.398776	0.339411	0.479054	0.606173	0.429213	0.524692	0.643349	0.598014	0.367424	0.706627	0.616644	0.627521	0.36051
HORVU1Hr1G056110	chr1H:411145993-411149621	Autophagy-related protein 3	#N/A	#N/A	#N/A	#N/A	23.4855	24.7293	25.2932	32.1937	35.6074	30.7616	31.5537	29.1294	26.3323	31.971	31.5859	29.3828	23.2772	30.6775	27.7993	23.3288	24.2192	23.6826	22.1822	28.4234	23.8714	25.0184	24.599	23.633	20.6473	28.1296	26.7973	23.5408	34.1173	28.6769
HORVU1Hr1G056160	chr1H:411693797-411696988	Ribosomal L18p/L5e family protein	#N/A	#N/A	#N/A	#N/A	1.58009	0.950249	1.55155	1.63146	1.13582	0.821636	0.63083	0.53668	0.449059	0.667779	0.448635	0.438123	0.878628	1.80511	0.712143	0.483274	0.705837	0.347568	0.534545	0.508581	0.379136	0.480982	0.644878	0.938906	0.575904	0.184573	0.499478	0.447883	0.683676	0.388454
HORVU1Hr1G056180	chr1H:411797284-411805256	D-3-phosphoglycerate dehydrogenase	#N/A	#N/A	#N/A	#N/A	11.0026	8.16772	11.7887	6.84693	6.02045	10.7591	8.04142	7.61124	7.78542	8.83617	9.12991	10.4527	10.563	14.333	8.38925	16.9418	10.4408	13.9331	12.2256	10.9144	9.5551	14.9217	21.8513	15.0808	14.9722	12.4525	14.864	22.1959	21.3155	19.8789
HORVU1Hr1G056260	chr1H:412706217-412709221	unknown protein; BEST Arabidopsis thaliana protein match is: unknown protein .	#N/A	#N/A	#N/A	#N/A	1.79859	2.1295	1.63687	1.40872	1.66114	1.51511	2.02925	2.66599	2.07019	1.61906	1.38627	2.24194	3.67867	3.24886	3.59959	1.6041	0.821234	1.70913	1.17527	1.45885	1.25262	1.48392	1.27661	1.59223	1.2261	2.22541	1.83086	1.21526	3.94423	1.0888
HORVU1Hr1G056270	chr1H:412706100-412710528	matrix metalloproteinase	#N/A	#N/A	#N/A	#N/A	3.48663	3.94739	6.30066	3.87268	3.45784	3.42733	3.526	4.9493	2.54447	3.68083	3.31198	2.96812	6.19736	8.09084	7.3779	3.64842	1.68355	3.14907	2.34854	2.79993	2.02657	2.2932	2.21448	4.19296	3.18462	3.79627	3.41538	1.78919	6.8278	1.91493
HORVU1Hr1G056280	chr1H:413189415-413191542	GATA transcription factor 2	#N/A	#N/A	#N/A	#N/A	1.39638	1.88948	0.0217943	0.813367	0.3433	0.181864	0	0.080002	0	0	0	0	0.757511	0.19868	0.204354	0.05295	0	0.0483573	0.0150173	0.0412761	0	0	0.0277083	0.244932	0.061187	0.14519	0.0177969	0.0373885	0.028536	0	Up_regulated
HORVU1Hr1G056380	chr1H:413754501-413759302	cyclin-dependent kinase C;1	#N/A	#N/A	#N/A	#N/A	0.531645	0.324599	0.495841	0.69716	0.58578	0.537885	1.17412	1.39057	1.36898	0.55075	0.499716	0.364038	0.325533	0.443798	0.380393	0.433678	0.592068	0.44007	0.553486	0.460144	0.325527	0.700925	0.579959	0.445795	0.382817	0.24538	0.323917	0.476349	0.467439	0.299529
HORVU1Hr1G056430	chr1H:413953448-413958410	RING/U-box superfamily protein	#N/A	#N/A	#N/A	#N/A	0.0125463	0.0169767	0	0.083277	0.0881654	0.168141	0	0	0.0597552	0	0.0155969	0.0140891	0.0741112	0.00795187	0.0163579	0.194264	0.237792	0.308701	0.17851	0.0817746	0.0914419	0	0.0609941	0.301933	0.175097	0.374394	0.0548466	0.148145	0.0753793	0.0299806	Down_regulated
HORVU1Hr1G056440	chr1H:414014295-414016403	aspartic proteinase A1	#N/A	#N/A	#N/A	#N/A	0.206672	0.559306	0.519333	0.215569	0.592786	0.659462	0.169737	0.198924	0.210928	0.187165	0.293628	0.0994658	0.196202	0.954349	0.327201	0.0731441	0.101742	0.17535	0.0777923	0.235199	0.095638	0.307989	0.459309	0.30451	0.221872	0.214888	0.184382	0.0387358	0.0591287	0.117586	Up_regulated
HORVU1Hr1G056470	chr1H:414060374-414063380	Folate-biopterin transporter	#N/A	#N/A	#N/A	#N/A	7.92304	6.06023	7.51487	3.1856	3.9873	5.30711	3.09215	3.05472	3.94106	3.88175	3.75466	3.76337	3.4979	4.06452	3.14218	7.5593	8.62575	8.70561	9.81114	7.13117	8.84534	6.67008	6.69791	5.24508	11.837	5.88707	6.44658	11.9148	5.32368	12.4242
HORVU1Hr1G056500	chr1H:414509485-414516492	AP2-like ethylene-responsive transcription factor	#N/A	#N/A	#N/A	#N/A	0.213623	0.117765	0.0907634	0.0630196	0.103255	0.12623	0.108029	0.21323	0.0753659	0.0652034	0.103276	0.0533096	0.379731	0.0902633	0.113472	0.475328	0.593011	0.523605	0.271008	0.303684	0.269105	0.352648	0.653892	0.251608	0.169878	0.138205	0.286582	0.186847	0.237679	0.220575	Down_regulated
HORVU1Hr1G056510	chr1H:414864898-414869005	50S ribosomal protein L1	#N/A	#N/A	#N/A	#N/A	31.8287	29.524	44.0616	31.2965	29.4844	31.7712	39.331	33.5394	29.006	39.9556	40.3593	46.2767	39.2126	32.7037	37.6444	22.7404	32.9678	21.2936	23.8288	30.5644	30.658	27.478	27.6319	30.5258	12.9845	26.8831	28.678	24.9689	32.4138	18.0207
HORVU1Hr1G056560	chr1H:415009144-415012902	NAD kinase 1	#N/A	#N/A	#N/A	#N/A	0.317493	0.35102	0.272422	0.395777	0.450881	0.513951	0.244853	0.191304	0.393404	0.284721	0.283985	0.547847	0.263018	0.353375	0.212022	0.225416	0.333563	0.328506	0.253003	0.201889	0.269653	0.124841	0.248465	0.326124	0.191205	0.123994	0.140244	0.28955	0.193854	0.437936
HORVU1Hr1G056600	chr1H:415041841-415044798	Protein kinase superfamily protein	#N/A	#N/A	#N/A	#N/A	3.08998	3.1641	2.84855	2.4612	2.69957	4.08245	2.73667	2.26945	2.55888	2.63649	3.08343	2.30706	1.60327	2.22309	2.47168	3.69308	2.44619	3.67035	2.19163	4.66908	6.6954	2.56601	3.93008	2.84241	2.91379	3.91443	3.55692	4.13071	3.7966	3.88481
HORVU1Hr1G056610	chr1H:415225383-415229225	UDP-glucose 4-epimerase	#N/A	#N/A	#N/A	#N/A	11.4724	12.0412	27.6049	11.9632	13.6714	12.3053	6.30793	9.81151	7.07022	14.2079	17.0602	14.6771	9.36452	15.289	12.7173	10.7131	10.523	16.8389	7.71216	16.3246	6.70332	12.6087	9.3034	8.52898	7.89897	8.89017	10.5806	6.4991	8.06252	5.73222
HORVU1Hr1G056630	chr1H:415278902-415281508	UDP-glucose 4-epimerase	#N/A	#N/A	#N/A	#N/A	2.00631	1.47051	2.7765	0.903656	0.839211	1.09746	1.95671	1.74335	1.28925	3.49762	4.12722	5.14979	1.81649	3.78454	2.36671	1.93788	1.13172	1.23615	1.91314	1.50487	1.00579	1.13252	0.719917	0.821137	0.935907	0.677973	1.10379	0.532718	0.358753	0.608796	Up_regulated
HORVU1Hr1G056650	chr1H:415362598-415364606	unknown protein; Has 26 Blast hits to 26 proteins in 11 species: Archae - 0; Bacteria - 0; Metazoa - 0; Fungi - 0; Plants - 26; Viruses - 0; Other Eukaryotes - 0 (source: NCBI BLink).	#N/A	#N/A	#N/A	#N/A	0.86013	0.166266	0.0939725	0.0815597	0.0925149	0.156832	0.154528	0.344952	0	0.350526	0.133659	0.931406	0.499007	0.214167	0.080103	0.0380516	0.158787	0	0.0971272	0	0	0.116527	0	0.475243	0	0	0	0.0806057	0.0615207	0.0244686	Up_regulated
HORVU1Hr1G056760	chr1H:416280716-416285945	SHI-related sequence 7	#N/A	#N/A	#N/A	#N/A	0	0.00803964	0.154494	0.0788748	0.190868	0.0758346	0.0683159	0.00667192	0	0	0	0.0400331	0.0350967	0.143099	0.131692	0	0	0	0.012524	0	0	0.0112691	0	0.071493	0	0.0345953	0.0222631	0.0467713	0.0356973	0.0189305	Up_regulated
HORVU1Hr1G056920	chr1H:417351185-417353988	receptor-like kinase	#N/A	#N/A	#N/A	#N/A	0.488545	0.330531	0.339662	0.280056	0.15605	0.581038	0.239374	0.249364	0.35255	0.366014	0.414092	0.0498748	0.0491905	0.168895	0.202671	0.522639	0.554802	0.433345	0.140426	0.739776	0.233783	0.800248	0.410239	0.591671	0.464876	0.404065	0.44378	0.568128	0.177892	0.459894
HORVU1Hr1G057080	chr1H:418193368-418201457	Subtilisin-like protease	#N/A	#N/A	#N/A	#N/A	0.0119595	0.0202284	0.0182927	0.0119073	0	0.00763225	0.0257833	0.0134297	0	0.0113723	0.0371688	0.0201453	0	0.01516	0.0194911	0	0	0.0050735	0	0	0	0	0	0.0051395	0	0	0	0	0	0.00476307	Up_regulated
HORVU1Hr1G057110	chr1H:418397631-418399211	undescribed protein	#N/A	#N/A	#N/A	#N/A	1.49206	2.12558	1.71968	2.3713	1.84595	3.05104	2.12937	1.4395	1.59309	1.93169	1.22786	1.43955	1.5129	1.91798	2.39745	2.09551	2.48937	2.728	2.71871	2.08501	3.19944	2.6705	2.06372	1.99585	2.13197	1.62895	1.80454	2.23328	2.53571	3.57379
HORVU1Hr1G057140	chr1H:418514982-418519749	AP-3 complex subunit mu	#N/A	#N/A	#N/A	#N/A	4.35832	4.23981	3.53037	3.57757	4.36231	5.67793	4.49415	3.14206	4.67765	3.42499	3.8792	2.92498	2.55162	4.58479	3.47164	5.03928	4.27683	4.86841	4.01582	4.80917	4.07244	5.85729	5.1403	4.4441	5.34331	5.99698	4.61416	5.71806	4.69991	5.46408
HORVU1Hr1G057170	chr1H:418575466-418580477	annexin 4	#N/A	#N/A	#N/A	#N/A	8.1406	6.12389	5.44553	12.3649	9.93313	10.1245	7.68287	7.14531	7.68909	6.50682	6.40588	6.19576	6.65265	5.8655	5.97872	15.3739	11.1027	8.22729	11.1058	9.84208	11.5198	12.7103	18.6441	13.2732	30.0428	10.1831	11.0161	10.6291	10.8879	17.7446
HORVU1Hr1G057180	chr1H:418579679-418582341	annexin 3	#N/A	#N/A	#N/A	#N/A	10.3328	9.49646	5.86527	17.1574	11.5359	12.5946	8.61639	8.00909	9.20892	8.24948	8.01512	8.03314	8.22262	7.62614	8.36759	21.0213	13.3526	9.82858	13.0378	10.0366	15.1878	13.8082	23.8668	15.7413	41.5705	11.5454	12.4199	11.8481	13.7505	21.9567
HORVU1Hr1G057190	chr1H:418616034-418619899	Cation/H(+) antiporter 16	#N/A	#N/A	#N/A	#N/A	0.0322128	0.119867	0.0123178	0	0.016169	0.0102787	0.0925958	0.488331	0.0639259	0.0204207	0	0.018087	0.0237852	0	0.0209996	0	0.0138757	0	0.00848754	0	0	0	0	0	0	0.0117227	0.040234	0.0211314	0.0161281	0.0641462	Up_regulated
HORVU1Hr1G057240	chr1H:418858278-418863780	Plant calmodulin-binding protein-related	#N/A	#N/A	#N/A	#N/A	11.6659	14.3998	11.5525	14.2625	16.8683	22.1758	13.059	15.1965	10.0328	14.4465	15.1285	12.6431	12.056	9.98282	12.7169	8.63391	7.47677	10.1667	11.2218	10.2431	10.7118	11.6855	11.1888	9.6571	6.90576	10.9367	12.027	11.2453	15.0354	12.1854
HORVU1Hr1G057260	chr1H:418909918-418913370	ARF-GAP domain 13	#N/A	#N/A	#N/A	#N/A	0.0177198	0.0599426	0.0135517	0	0.0177886	0	0.0509356	0.0795922	0	0.0561656	0.0110142	0	0.0523355	0.0224617	0	0.329242	0.198454	0.165377	0	0.089829	0.0430494	0.0168042	0	0.0761492	0.247299	0.0128969	0.0995947	0.0697443	0.0354873	0.127029	Down_regulated
HORVU1Hr1G057290	chr1H:418960941-418961762	Lysine-specific histone demethylase 1 homolog 3	#N/A	#N/A	#N/A	#N/A	3.18154	1.025	0.984853	0.854765	0.684408	0.725133	0.32662	0.765566	0.901961	1.44063	0.706274	0.850662	0.447462	2.54459	0.987644	0.797578	0.587339	0.128541	0.23951	0.658309	0.368067	0.502858	0.147306	0.39064	0.243966	0.771871	0.425761	0	0.606825	0.663718	Up_regulated
HORVU1Hr1G057330	chr1H:419010517-419012926	heteroglycan glucosidase 1	#N/A	#N/A	#N/A	#N/A	2.16053	2.61011	2.2516	3.65081	3.20438	2.98126	1.64437	1.75985	1.88394	1.6664	1.85956	1.51533	2.32361	2.03895	2.97521	1.20478	2.35305	2.16657	1.31135	2.22824	1.73139	2.06314	2.08608	1.93009	1.08446	2.12095	2.19196	1.45671	1.39633	0.921285
HORVU1Hr1G057460	chr1H:419380967-419382109	Aldolase-type TIM barrel family protein	#N/A	#N/A	#N/A	#N/A	8.42276	8.67245	5.83656	8.07873	8.36525	9.39079	6.67295	8.76671	11.7521	8.35393	8.62693	6.12735	3.08635	5.44661	5.18023	13.0722	11.5388	7.98519	10.5065	10.8716	23.6002	11.2951	12.376	9.47974	15.8166	12.7382	12.1312	11.8053	5.94978	16.5183
HORVU1Hr1G057530	chr1H:420000351-420003056	Signal peptidase I	#N/A	#N/A	#N/A	#N/A	22.9737	22.7721	19.5587	18.2556	16.5139	20.9821	21.5713	18.7642	28.232	16.9406	17.4187	17.2073	20.2598	23.8604	16.5025	38.3236	19.5679	23.8684	27.3878	28.2525	26.801	30.3368	29.8183	24.5328	44.4753	27.3844	29.4252	32.0605	25.8259	32.179
HORVU1Hr1G057540	chr1H:420007642-420008590	undescribed protein	#N/A	#N/A	#N/A	#N/A	26.2109	17.5128	5.53495	5.40974	3.53455	4.7019	29.0503	48.4327	28.1038	6.19997	7.57866	8.85954	2.74416	4.25645	1.57268	33.4771	32.6917	30.9238	61.9149	34.706	41.4489	26.3406	15.7855	38.8353	85.3609	26.7174	25.1233	41.6596	7.18182	59.9329	Down_regulated
HORVU1Hr1G057560	chr1H:420068603-420069455	undescribed protein	#N/A	#N/A	#N/A	#N/A	0	0.294943	0	0	0	0.278208	0	0.0407945	0	0	0	0	0	0	0	0.0900006	0.250379	0.493166	0.612608	0.894516	0.411874	0	0.0706449	0.562029	1.87202	0	0.0907496	0	0	0	Down_regulated
HORVU1Hr1G057600	chr1H:420355416-420364697	PAX-interacting protein 1	#N/A	#N/A	#N/A	#N/A	0.253553	0.139944	0.193911	0.345453	0.308125	0.32788	0.139055	0.183571	0.164193	0.0930572	0.0995384	0.0524508	0.113316	0.122641	0.0739463	2.78536	1.67852	1.61911	1.87411	2.35812	1.14013	3.06892	2.43935	2.18498	1.93406	1.1364	1.98348	1.32626	1.69709	1.60507	Down_regulated
HORVU1Hr1G057640	chr1H:420570000-420574263	peptide chain release factor, putative	#N/A	#N/A	#N/A	#N/A	3.48893	5.75488	5.42471	4.6029	5.03663	4.92231	7.42846	7.54423	6.76352	6.73575	7.00773	5.50459	2.50163	5.22669	4.97181	1.91085	5.03025	2.43419	3.75307	2.98609	6.63151	3.34967	3.49042	3.23411	2.47638	3.50471	3.89852	5.11651	5.54361	5.28247
HORVU1Hr1G057650	chr1H:420569993-420574042	rRNA N-glycosidase	#N/A	#N/A	#N/A	#N/A	3.19067	4.94501	6.32074	4.47824	4.14847	4.66443	7.93929	7.33152	7.76558	6.27294	6.08952	5.65078	2.90598	5.65697	4.62732	2.26342	4.14134	2.89792	3.54052	2.64661	7.61499	3.41236	3.3483	4.36114	2.48223	3.29413	4.30996	5.22804	6.05215	5.75469
HORVU1Hr1G057680	chr1H:420656144-420660591	beta-1,3-glucanase_putative	#N/A	#N/A	#N/A	#N/A	326.287	471.927	378.391	580.099	654.76	117.297	628.894	1037.2	314.842	540.698	634.125	315.786	360.689	296.931	526.496	28.7718	39.0241	33.2602	39.9753	27.2592	32.4107	40.5322	6.54233	111.037	36.1395	124.089	55.9719	14.3454	106.982	3.20505	Up_regulated
HORVU1Hr1G057860	chr1H:421968132-421970908	cytokinin oxidase/dehydrogenase 1	#N/A	#N/A	#N/A	#N/A	6.80186	7.66981	8.93095	2.90527	3.29551	1.00558	3.46627	9.9186	1.15352	1.89791	2.33975	0.884746	2.43037	3.54537	2.14003	0.0433744	0.135749	0.222819	0.345981	0.0824159	0.50333	0.240749	0.0851156	0.195622	0.206752	0.235742	0.382684	0.476634	0.315569	0.24405	Up_regulated
HORVU1Hr1G057880	chr1H:422079695-422082080	Eukaryotic peptide chain release factor subunit 1-2	#N/A	GO:0003723//RNA binding;	#N/A	KEGG PATHWAY//mRNA surveillance pathway;	0.230833	0.403447	0.632587	0.114913	0.115865	6.6904	0.525296	0.334812	0.351199	0.585329	0.370658	0.972073	0.227256	0.475484	0.363662	3.39546	3.18183	0.897644	1.74353	2.06177	8.34967	1.91543	2.03866	1.58718	2.89112	2.59011	1.09319	6.81413	2.27292	12.7787	Down_regulated
HORVU1Hr1G057910	chr1H:422180366-422202898	Threonine--tRNA ligase	#N/A	#N/A	#N/A	#N/A	0.13451	0.221011	0.262424	0.0236871	0.0468482	0.0753297	0.0631266	0.0339082	0.0283277	0.0800496	0.0580139	0.0554882	0.00608077	0.36537	0.0501072	0.0204022	0.0141896	0.030278	0.034718	0.0238562	0.0511298	0.0520653	0.0480434	0.00707812	0.020629	0.0719268	0.0548586	0.016207	0.071469	0.0677835	Up_regulated
HORVU1Hr1G057940	chr1H:422285803-422290440	diacylglycerol kinase 2	#N/A	#N/A	#N/A	#N/A	5.1635	6.43618	2.75258	2.60847	2.79606	3.96075	2.54078	2.12793	1.60518	1.85434	2.07116	1.25681	2.01899	3.43385	1.9981	3.30042	3.45134	3.7551	3.78661	2.37629	4.65526	8.05664	4.27855	2.80924	4.14379	3.93402	4.28892	14.767	3.36208	12.7439
HORVU1Hr1G057970	chr1H:422891853-422894245	nascent polypeptide-associated complex subunit alpha-like protein 3	#N/A	#N/A	#N/A	#N/A	35.0914	28.0851	25.654	25.1405	30.3357	31.6089	30.7762	26.8106	38.1707	31.2843	24.4724	22.2658	21.7414	38.6317	28.7087	38.9485	33.63	34.8265	34.9324	35.011	33.1156	40.149	41.2142	33.7283	52.6609	35.5428	41.7524	45.9887	32.3762	47.7495
HORVU1Hr1G058000	chr1H:423112927-423120220	Copine-7	#N/A	#N/A	#N/A	#N/A	0.973316	1.32265	1.3615	2.57866	2.9814	1.89529	2.17607	1.67681	1.55844	2.07781	2.14073	2.11128	1.03808	1.92449	1.51305	2.28764	3.3039	2.7668	2.91962	1.78931	1.85263	3.6132	2.97658	3.87529	1.91565	1.74983	2.53527	2.42844	1.75766	2.4451
HORVU1Hr1G058090	chr1H:423401703-423405074	Lipase	#N/A	#N/A	#N/A	#N/A	15.4756	16.9153	12.282	18.7998	18.1189	17.1667	10.2949	10.728	11.705	10.2963	9.07475	7.27526	16.0892	13.718	12.23	14.3998	10.6595	11.9689	8.84753	11.6172	9.65053	13.0664	10.2206	10.3679	11.3142	12.7512	11.2715	10.2716	10.6721	9.04158
HORVU1Hr1G058170	chr1H:424467284-424470411	unknown protein; Has 25 Blast hits to 25 proteins in 11 species: Archae - 0; Bacteria - 0; Metazoa - 0; Fungi - 0; Plants - 25; Viruses - 0; Other Eukaryotes - 0 (source: NCBI BLink).	#N/A	#N/A	#N/A	#N/A	8.59957	8.1481	9.16482	5.84016	5.57547	6.88543	8.91219	6.88487	5.78339	5.64083	4.78849	3.68847	4.57121	12.1878	5.78776	5.97959	3.87579	4.39127	4.53169	5.40611	5.69056	5.55008	5.45813	5.32097	5.80208	5.24482	6.17853	5.6935	5.44178	4.9471
HORVU1Hr1G058190	chr1H:424823399-424828776	Subtilisin-like protease	#N/A	GO:0004252//serine-type endopeptidase activity;	#N/A	#N/A	0.878034	1.16334	1.43393	0.558519	0.697812	0.828834	0.466661	0.30298	0.283148	0.318893	0.437749	0.770319	0.16208	0.91011	0.202722	0.249247	0.094554	0.217281	0.298824	0.324561	0.27405	0.268881	0.204536	0.275135	0.2602	0.299559	0.37127	0.335991	0.512877	0.211272	Up_regulated
HORVU1Hr1G058330	chr1H:425801911-425807445	unknown function	#N/A	#N/A	#N/A	#N/A	3.88116	4.15569	3.43281	4.32345	3.6252	6.73416	4.20387	3.31607	5.45622	4.50714	5.23743	4.71216	4.16158	3.34402	3.68153	2.55708	4.07052	3.56975	4.23869	4.10613	2.82417	4.17136	4.57215	4.45739	1.57606	2.1616	3.02097	2.30248	4.52849	2.06994
HORVU1Hr1G058340	chr1H:425921313-425925269	unknown protein; BEST Arabidopsis thaliana protein match is: unknown protein .	#N/A	#N/A	#N/A	#N/A	3.57207	3.18327	2.79201	2.72611	2.70131	3.82611	2.94016	2.17346	3.19773	2.97271	3.77551	3.58723	2.42839	3.96945	3.29292	2.96281	2.27751	2.71028	2.73647	1.66382	2.21733	2.58166	2.79993	3.17833	1.51195	2.70293	2.47645	2.58068	3.21447	2.933
HORVU1Hr1G058370	chr1H:426545377-426546667	NRRH1-like protein	#N/A	#N/A	GO:0006952//defense response;	#N/A	0.675245	2.34949	1.54924	0.0960427	0.0968385	0.461704	0.138643	0.379126	0.153145	0.21403	0.419716	0.433304	0.498586	0.183417	0.0628849	4.57047	1.08035	0.286455	0.279582	0.279437	0.507767	1.55515	4.36133	1.94836	2.07116	0.245731	0.90363	0.474596	0.144891	3.76498	Down_regulated
HORVU1Hr1G058390	chr1H:426609877-426610998	undescribed protein	#N/A	#N/A	#N/A	#N/A	2.10887	10.025	6.23906	0.294691	0.779973	2.69165	0.398814	1.37101	1.14538	1.05543	0.758899	0.560891	4.50752	3.97465	0.615033	35.1281	5.30699	0.753375	5.43956	3.65737	2.29205	13.5257	29.408	6.1054	4.82584	5.81646	11.749	0.728109	3.66772	14.3666	Down_regulated
HORVU1Hr1G058420	chr1H:426853982-426857483	thiamin pyrophosphokinase 2	#N/A	#N/A	#N/A	#N/A	1.92379	1.38515	2.51061	1.90954	2.39194	1.90352	1.39517	1.10987	1.387	1.42094	1.43713	1.14955	1.09468	0.794225	1.4152	1.02753	1.06436	0.973349	1.01377	1.36765	0.943328	0.552337	1.14976	1.18321	0.596846	1.34881	1.17937	0.706254	1.04272	0.731034
HORVU1Hr1G058470	chr1H:427091166-427094200	Serine-threonine kinase receptor-associated protein	#N/A	#N/A	#N/A	#N/A	0	0	0	0.0261006	0.0394754	0.0250946	2.93886	2.24094	2.06013	2.60495	2.13867	2.11959	0.0290349	0.0124614	0.0128172	0	0.0169383	0.0166815	0	0.0427163	0.0318441	0.0186454	0	0	0	1.1448	0.245571	0	0	0	Up_regulated
HORVU1Hr1G058540	chr1H:427393319-427399437	unknown protein; BEST Arabidopsis thaliana protein match is: unknown protein .	#N/A	#N/A	#N/A	#N/A	0.295572	0.246121	0.48687	0.674084	0.829297	0.725487	0.544631	0.459563	0.776064	0.888819	0.810255	0.697883	0.548408	0.456328	0.578053	0.464698	0.639858	0.398672	0.499221	0.576301	0.411208	0.323423	0.331599	0.254039	0.48817	0.47438	0.463833	0.343043	0.523641	0.265616
HORVU1Hr1G058560	chr1H:427621320-427625426	unknown function	#N/A	#N/A	#N/A	#N/A	0.166046	0.224681	0.357876	0.230448	0.227306	0.0770663	0.423062	0.0847536	0.611103	0.717694	0.58173	0.627201	0.0222917	0.191346	0.167289	0.0467458	0.221077	0.217725	0.286366	0.174911	0.0855699	0.114521	0.161447	0.0648699	0.0729238	0.318613	0.339371	0.108925	0.0453463	0.0480949	Up_regulated
HORVU1Hr1G058590	chr1H:427687162-427688623	RNA recognition motif-containing protein	#N/A	#N/A	#N/A	#N/A	0	0.11526	0.0651444	0	0.085512	0.0543602	0	0.286956	0.236657	0.161997	0.0529464	0.0478279	0.0314478	0.0539879	0.0832945	0.369298	0.0366919	0.216814	0.112219	0.524351	0.448377	0.444287	0.49693	0.329452	0.64012	0.0309986	0.478763	1.03375	0.426479	0.407096	Down_regulated
HORVU1Hr1G058600	chr1H:427692006-427693350	Protein kinase superfamily protein	#N/A	#N/A	#N/A	#N/A	0.185181	0.0626434	0.354056	0	0	0	0.0998072	0.363905	0.183745	0.0293481	0.690626	0.207954	0	0.0293421	0	0	0	0.0785582	0	0	0.0374908	0	0.0450132	0	0	0	0	0.0607389	0	0	Up_regulated
HORVU1Hr1G058630	chr1H:427856216-427858176	Phytochrome A-associated F-box protein	#N/A	#N/A	#N/A	#N/A	5.0487	8.05603	12.2876	7.29236	6.18398	4.80252	14.7179	12.2835	7.61198	11.3528	13.6381	9.62754	5.79105	6.3595	5.56823	4.95586	3.96651	5.8461	5.83971	5.97883	3.23996	3.94469	5.31022	5.18529	2.96567	3.79014	4.04528	1.64554	5.46885	1.6187	Up_regulated
HORVU1Hr1G058700	chr1H:427972885-427982398	Chaperone protein dnaJ 49	#N/A	#N/A	#N/A	#N/A	2.40194	2.77634	2.1673	2.6456	2.88433	3.22443	3.04302	2.75601	2.95609	2.89182	2.99005	2.80021	2.62407	3.11938	3.11033	2.45238	2.76281	2.22116	2.33835	2.76328	2.39564	3.10952	2.76814	2.66632	2.27296	2.92002	2.90604	2.80785	3.12608	2.48667
HORVU1Hr1G058750	chr1H:428066585-428068607	Mitochondrial division protein 1	#N/A	#N/A	#N/A	#N/A	0.189406	0.720816	0.742374	0.141435	0.0713033	0.226639	0.442365	0.584896	0.770543	0.480282	0.647517	0.797617	0.506968	0.180069	0.447594	0.747843	0.856666	0.903942	0.748581	0.754427	1.09286	1.52676	1.24308	0.915701	0.673551	0.63758	0.931495	1.18037	0.9246	0.716623
HORVU1Hr1G058770	chr1H:428079112-428085155	complex 1 family protein / LVR family protein	#N/A	#N/A	#N/A	#N/A	5.87233	5.5134	4.78254	4.71839	5.05742	4.66144	6.95191	5.36791	6.59142	6.99466	6.28201	6.68702	4.36642	8.34488	5.0035	4.53033	3.25731	3.32157	3.61028	4.19307	3.65424	3.82007	4.17709	3.78094	4.39083	3.81665	4.21417	5.3593	5.27159	4.32463
HORVU1Hr1G058790	chr1H:428221022-428226036	U3 small nucleolar RNA-associated protein 15 homolog	#N/A	#N/A	#N/A	#N/A	1.71664	1.85525	1.58565	0.377345	0.156665	0.939013	2.5073	1.79623	2.8669	1.71008	2.05783	1.96529	1.4733	1.78745	1.77309	1.72598	2.33358	1.97665	1.93846	1.84058	3.03309	2.37848	2.70957	2.51972	2.77032	3.98354	2.91681	3.74394	1.99801	3.02772
HORVU1Hr1G058810	chr1H:428360624-428364415	UDP-glucuronic acid decarboxylase 1	#N/A	#N/A	#N/A	#N/A	44.9603	52.396	47.0179	33.1136	43.6619	48.4427	46.8724	44.226	101.81	38.8107	33.703	33.5996	25.5244	36.664	24.4409	78.4673	83.6506	82.7846	86.5319	53.8359	105.044	97.2847	117.721	90.3297	124.578	64.0255	90.6703	105.464	47.8283	133.189	Down_regulated
HORVU1Hr1G058820	chr1H:428360587-428371272	alpha/beta-Hydrolases superfamily protein	#N/A	#N/A	#N/A	#N/A	45.9159	52.1779	48.6098	33.0066	45.1045	47.5959	49.7197	41.1421	104.035	40.613	32.2466	32.0864	23.9884	34.9396	23.72	77.849	83.3662	81.3888	85.564	53.6299	102.147	98.0717	114.927	88.6892	124.297	65.3434	90.1501	105.064	49.8171	135.788	Down_regulated
HORVU1Hr1G058860	chr1H:428937057-428938741	Protein of unknown function, DUF538	#N/A	#N/A	#N/A	#N/A	26.2003	31.202	26.6788	26.5152	27.7489	36.365	28.1759	24.9809	25.0217	29.3296	25.4504	24.5669	22.3471	31.9234	29.872	42.9596	27.761	31.4474	27.2434	34.7105	40.0109	43.1747	38.6611	29.4109	53.894	37.1704	37.2708	41.259	32.5632	42.0625
HORVU1Hr1G058880	chr1H:428980692-428991745	Fatty acid oxidation complex subunit alpha	#N/A	#N/A	#N/A	#N/A	4.85432	6.22797	5.73123	2.99565	3.20575	3.58328	2.55203	2.94533	3.3073	3.40701	2.99299	3.03965	4.45149	4.7887	4.40775	5.85372	5.20344	5.1293	4.95699	5.60538	5.16298	5.84983	6.9058	5.09509	5.12428	5.05544	5.61604	6.51188	5.18007	5.7242
HORVU1Hr1G058940	chr1H:429224574-429226556	Ethylene-responsive transcription factor 1	#N/A	#N/A	#N/A	#N/A	0	0.0200037	0	0.157	3.05719	2.30197	0.849894	0.381814	1.45513	0.0187432	0.477825	0	0.261976	0.487224	0.115647	0.238057	0.203774	0.652227	0.155806	0.0428245	0	0.0280389	0.114991	0.050824	0.396764	0.0860776	0.0738579	0	0	0	Up_regulated
HORVU1Hr1G059000	chr1H:429807258-429810746	undescribed protein	#N/A	#N/A	#N/A	#N/A	68.7456	81.6594	66.7425	75.3637	103.501	111.615	109.629	82.1465	103.346	99.8086	100.681	100.848	54.0678	84.8122	65.129	109.02	106.411	84.25	89.6639	86.3238	130.984	135.921	141.527	103.952	138.436	147.936	155.433	229.054	160.641	188.441
HORVU1Hr1G059010	chr1H:429994271-429998089	pectinesterase family protein	#N/A	#N/A	#N/A	#N/A	0.407615	0.275777	0.162102	0.530293	0.72019	0.863628	0.433526	0.347869	0.478873	0.475456	0.587804	1.09858	2.54022	0.785376	1.05227	0.0807861	0.168558	0.235171	0.618623	0.141694	0.0396113	0.139159	0.0634121	0.574554	1.10274	1.18669	0.142552	0.0534786	0.0163266	0.142858	Up_regulated
HORVU1Hr1G059020	chr1H:430612385-430613781	RING/U-box superfamily protein	#N/A	#N/A	#N/A	#N/A	14.3077	8.11192	2.89746	63.8742	42.3738	24.3772	34.7213	7.80801	44.5095	29.2446	46.572	21.0224	10.367	8.75748	14.7027	14.5758	11.8653	10.2106	14.3277	10.8781	9.05992	10.5673	9.70763	22.1426	38.2802	17.6478	14.4745	6.95889	7.85527	20.4143
HORVU1Hr1G059090	chr1H:431131875-431136823	Protein phosphatase 2C family protein	#N/A	#N/A	#N/A	#N/A	4.40525	4.82814	6.52013	5.22541	4.49389	6.86537	7.91007	5.6268	4.51483	9.04029	11.8975	6.84043	4.9624	5.77227	5.68167	5.28029	3.2223	5.14804	5.15594	3.93843	3.44245	5.46132	4.51415	4.817	8.04354	5.02978	5.695	2.9054	4.07827	4.79521
HORVU1Hr1G059130	chr1H:431526690-431531713	Protein phosphatase 2C family protein	#N/A	#N/A	#N/A	#N/A	1.54176	1.83047	2.21367	2.99084	2.21678	3.52304	2.62334	2.00494	1.70549	2.99517	2.34325	2.02178	2.35759	2.44608	1.62109	2.99404	3.70192	2.05076	3.19741	1.99538	6.05746	5.68803	7.12779	3.06059	6.81282	3.77183	3.58424	3.11246	1.79285	8.04975
HORVU1Hr1G059210	chr1H:431950674-431952520	F-box/RNI-like superfamily protein	#N/A	#N/A	#N/A	#N/A	0.370839	0.319322	0.309392	0	0	0	0	0.321784	0.508458	0	0	0	0	0.384609	0.0879094	0	0.0290436	0.0572067	0.0177655	0.0976592	0	0.0639414	0	0	0.0723842	0.024537	0	0.0884611	0	0.0268532	Up_regulated
HORVU1Hr1G059300	chr1H:432304052-432308487	Receptor-like protein kinase	#N/A	#N/A	#N/A	#N/A	4.29523	5.297	6.44504	7.65077	8.05074	10.3399	2.05127	1.99951	6.03143	4.17049	3.36261	2.27434	3.55288	1.62823	3.69503	9.10884	14.9888	10.1601	8.1083	6.51655	6.95671	5.68456	9.51555	4.78983	9.61625	4.33314	4.33767	3.82522	2.81744	8.73728
HORVU1Hr1G059380	chr1H:432921189-432923227	TRICHOME BIREFRINGENCE-LIKE 33	#N/A	#N/A	#N/A	#N/A	0.122033	0.165126	0	0.384751	0.367521	1.40181	0.10962	0	0.314825	0.444822	0.113779	0.548158	1.19391	0.154689	0.0596651	0.566858	0.998754	0.776537	0.225076	0	0.271767	0.781159	1.42384	0.707975	0.753296	0.333071	0.30484	3.22212	0.274944	4.05823	Down_regulated
HORVU1Hr1G059490	chr1H:433682951-433686706	Pentatricopeptide repeat-containing protein	#N/A	#N/A	#N/A	#N/A	0.959804	1.10595	0.561996	1.39361	1.41519	1.42603	2.18777	2.02928	1.83329	1.23591	2.04146	1.88621	1.18485	0.798428	1.36871	0.882394	1.0336	1.06882	1.19334	1.19469	1.31164	1.22309	1.64772	1.04406	0.917695	1.03694	1.48914	0.973951	1.24642	0.836187
HORVU1Hr1G059530	chr1H:433854593-433854823	undescribed protein	#N/A	#N/A	#N/A	#N/A	0	0.182371	0.412299	0	2.16482	2.58035	0.581129	0.454037	0	0.170879	0	0	0.398067	1.02507	0.175724	0	0	0	0.142047	0	0	0	0	0.695034	0	0	0	0.176827	0	0	Up_regulated
HORVU1Hr1G059540	chr1H:433854700-433855363	metallothionein 2A	#N/A	#N/A	#N/A	#N/A	0	0	0.126482	0	0.332054	0.844352	0.475399	0.417859	0	0.314527	0	0	0.122116	0.419284	0.323444	0	0	0.0701599	0.305033	0.059886	0	0	0.160804	0	0	0	0	0	0	0	Up_regulated
HORVU1Hr1G059570	chr1H:433922139-433923652	60S ribosomal protein L29-1	#N/A	#N/A	#N/A	#N/A	35.2579	24.0618	24.3824	22.3077	21.1445	34.7426	31.2649	24.9443	36.0275	24.3698	16.9553	21.1109	19.7164	37.5198	24.7105	31.7219	22.7068	22.4277	33.1363	28.2568	37.9664	33.327	34.7291	29.3803	41.5373	33.592	33.1359	48.9509	34.1529	44.2194
HORVU1Hr1G059580	chr1H:434047719-434048341	metallothionein 2A	#N/A	#N/A	#N/A	#N/A	0.0955019	0.064613	0.146075	1.2678	6.99873	4.08344	0.754933	0.428968	0	0.181625	0.771702	0	1.48085	0.726352	0.249032	0.118298	0	0.243085	0.251632	0.553303	0	0.0905672	0.371428	0.902905	0.0512629	0	0	0	0	0	Up_regulated
HORVU1Hr1G059620	chr1H:434442926-434444299	alpha/beta-Hydrolases superfamily protein	#N/A	#N/A	#N/A	#N/A	1.4955	1.13444	2.25279	1.74466	1.22835	2.37151	1.20498	2.39179	3.30955	1.98228	2.7042	2.59545	0.702701	1.86698	0.827206	2.04895	2.81102	2.19165	2.93739	0.689212	3.00936	4.89933	3.87755	1.98646	3.9894	3.66121	4.07541	3.53769	4.99173	7.50826
HORVU1Hr1G059660	chr1H:434461931-434465184	RING/FYVE/PHD zinc finger superfamily protein	#N/A	#N/A	#N/A	#N/A	0.141396	0.119579	0	0.258095	0.301634	0.112794	0.0508055	0.0793888	0.266569	0.291315	0.175777	0.158784	0.626421	0.403277	0.172831	0.13136	0.121813	0.134963	0.149022	0.0383998	0	0.0167612	0.10311	0.303819	0.161282	0.180096	0.0772647	0.0695662	0.0707933	0.0844698	Up_regulated
HORVU1Hr1G059720	chr1H:434756830-434761522	TRICHOME BIREFRINGENCE-LIKE 28	#N/A	#N/A	#N/A	#N/A	0.63687	0.861764	0.771183	1.04801	0.732582	1.01608	0.762786	0.573617	0.947895	0.243921	0.362874	0.253295	0.597609	0.639112	0.700611	1.79144	1.21164	1.12573	1.13268	0.980099	0.805857	1.48474	1.39327	1.00353	1.19649	1.00432	1.10204	0.757231	0.544726	0.834909
HORVU1Hr1G059800	chr1H:434913059-434921342	Importin subunit beta-1	#N/A	#N/A	#N/A	KEGG PATHWAY//RNA transport;	0.135298	0.0762814	0.0402395	0	0.00754578	0	0.027008	0.0379826	0.0119332	0	0	0	0	0.0619323	0	0	0	0	0	0	0	0	0	0	0	0	0	0	0	0	Up_regulated
HORVU1Hr1G059810	chr1H:434921787-434930460	AMP deaminase	#N/A	#N/A	#N/A	#N/A	5.16283	4.69263	3.62709	5.20411	7.78506	5.24892	5.36308	4.3861	4.7596	6.38775	6.25883	7.01323	4.64289	4.27419	6.95415	19.7016	8.3128	9.43141	12.7063	14.3163	15.0053	14.6274	16.0219	8.76455	26.7991	9.61959	12.5188	19.7368	8.96334	20.2668	Down_regulated
HORVU1Hr1G059830	chr1H:434925645-434925842	unknown function	#N/A	#N/A	#N/A	#N/A	0	0	0	0.626218	0.315703	1.80624	0	0.17657	0	0.199359	0	0.353154	0	0	0	2.14251	1.08371	0.26682	1.49149	0.455497	2.8014	2.08762	1.83463	0.810873	0.67522	0	2.16034	2.47557	0.62981	3.00593	Down_regulated
HORVU1Hr1G059970	chr1H:435643992-435647328	RAN binding protein 1	#N/A	#N/A	#N/A	#N/A	52.5692	47.3155	45.5133	46.0229	50.2804	56.2801	51.8856	42.9708	52.8522	46.5749	50.2643	37.7816	32.1369	52.3215	46.0045	44.9198	42.2746	40.1111	37.6559	43.4663	38.3583	41.0341	41.6837	38.701	45.7808	42.4305	42.9163	47.3634	38.5724	42.2917
HORVU1Hr1G059990	chr1H:435667629-435669221	DnaJ-like protein 1	#N/A	#N/A	#N/A	#N/A	4.15369	4.22824	4.16753	3.80675	4.26547	3.80593	4.31312	3.50892	4.32566	3.98597	5.1992	3.46627	2.94037	4.13007	3.45307	4.49613	4.20219	5.18928	4.3476	5.62987	4.52098	4.78831	5.52072	4.09407	4.33645	3.85524	5.04521	4.76214	3.85402	4.03703
HORVU1Hr1G060010	chr1H:436006973-436016275	unknown protein; BEST Arabidopsis thaliana protein match is: unknown protein .	#N/A	#N/A	#N/A	#N/A	6.06065	7.88299	6.85643	6.18792	7.99714	10.0958	5.9577	5.88068	7.84663	5.7337	5.41632	5.04502	4.4897	6.2064	5.01202	7.92532	7.11372	7.67952	6.64554	6.37768	7.48528	8.25732	10.01	6.76719	6.21872	6.164	8.21854	8.54179	7.58603	8.40597
HORVU1Hr1G060100	chr1H:437149460-437151969	SAGA-associated factor 11	#N/A	#N/A	#N/A	#N/A	4.41535	3.66062	4.15175	2.71452	2.28892	3.42981	4.40837	4.1758	4.56784	3.15464	3.48683	4.08451	3.6744	6.37681	3.63336	3.60884	3.07114	3.46983	3.10868	3.81354	3.25324	3.03744	3.5365	3.01727	2.08836	3.42434	3.57107	2.23168	3.22538	2.1909
HORVU1Hr1G060140	chr1H:437275355-437279806	TATA box-binding protein-associated factor RNA polymerase I subunit B	#N/A	#N/A	#N/A	#N/A	2.48206	2.48239	2.35214	1.03863	1.70627	1.67868	0.940306	0.84827	1.53122	1.41098	1.58471	0.908896	1.38448	1.38504	2.07534	0.868888	1.10402	0.961385	1.10182	1.7389	1.17979	0.94664	1.04927	0.788388	0.999226	1.01125	1.17939	0.884899	1.04009	0.741389
HORVU1Hr1G060250	chr1H:438316029-438318007	Protein LIGHT-DEPENDENT SHORT HYPOCOTYLS 6	#N/A	#N/A	#N/A	#N/A	1.29002	0.425747	0.433133	0.208845	0.536967	0.361431	1.19838	0.724303	0.474544	0.777894	1.44724	0.565331	0.650504	0.857504	0.656367	1.30565	1.35532	0.934343	1.42592	0.774735	1.24853	1.19353	0.397703	1.48735	2.24624	0.687012	0.412638	1.6925	1.35478	1.87966
HORVU1Hr1G060330	chr1H:438859893-438864550	Cytosolic endo-beta-N-acetylglucosaminidase 2	#N/A	#N/A	#N/A	#N/A	0.347563	0.560738	0.255585	0.913918	0.684408	0.716603	0.365046	0.585433	0.40323	0.355919	0.299128	0.330257	0.19741	0.389737	0.339866	0.215263	0.322461	0.260863	0.316998	0.271068	0.248986	0.39299	0.207961	0.367661	0.279844	0.204319	0.217055	0.236768	0.200788	0.255549
HORVU1Hr1G060380	chr1H:438978472-438983011	Cytosolic endo-beta-N-acetylglucosaminidase 2	#N/A	#N/A	#N/A	#N/A	0.425173	0.473241	0.293695	0.728289	0.75727	0.656453	0.404102	0.308025	0.239516	0.286919	0.230177	0.292635	0.162032	0.982282	0.464932	0.203869	0.319026	0.20946	0.159005	0.268181	0.21103	0.273138	0.266708	0.412581	0.309203	0.1697	0.265523	0.251919	0.206006	0.109246
HORVU1Hr1G060420	chr1H:439081631-439082158	undescribed protein	#N/A	#N/A	#N/A	#N/A	8.93361	9.54975	12.7079	17.5521	21.4343	16.9896	14.509	14.3455	15.743	15.5174	14.1044	7.22318	8.9051	9.34254	12.5795	8.74219	8.15814	7.88287	6.68496	12.3572	13.0946	13.9788	13.6373	8.44611	8.53568	12.6141	12.4971	11.0761	10.2875	11.5278
HORVU1Hr1G060490	chr1H:439177246-439179945	Ethylene-responsive transcription factor 4	#N/A	#N/A	#N/A	#N/A	15.2429	14.8323	15.5278	22.076	27.2716	19.972	25.5447	25.1523	22.5927	20.9043	22.4472	16.2308	16.1576	16.8073	21.233	14.4933	12.3297	9.84129	14.2196	14.8506	25.3765	15.0696	18.1274	16.7721	14.9188	19.9785	20.7326	22.2029	18.1824	22.1062
HORVU1Hr1G060530	chr1H:439540219-439555635	Pyrimidine-specific ribonucleoside hydrolase RihA	#N/A	#N/A	#N/A	#N/A	0.284912	0.108598	0.0767232	0.292991	0.459242	0.222797	0.0346048	0.0405552	0.0605221	0.0534212	0.0473914	0.0135189	0.0651858	0.0127167	0.0366237	0.87733	0.110627	0.0987357	0.0422927	0.0697467	0.178732	0.795348	2.36053	0.955364	0.323098	0.0817785	0.130314	0.136885	0.0281278	1.11553	Down_regulated
HORVU1Hr1G060620	chr1H:440111842-440113316	RING/U-box superfamily protein	#N/A	#N/A	#N/A	#N/A	4.85474	3.71295	2.48595	3.16633	2.45799	2.61323	0.849433	3.43683	2.91538	1.90006	2.59775	2.70216	1.30917	3.18397	1.43105	1.88251	1.09106	1.0387	1.89091	1.16175	0.88885	2.04172	0.779872	2.10442	2.15269	1.13684	1.16	0.415393	1.18362	1.47953
HORVU1Hr1G060710	chr1H:440834239-440837739	Histone-lysine N-methyltransferase	#N/A	#N/A	#N/A	#N/A	0.0699239	0.0413944	0.0935833	0	0	0	0	0	0	0	0	0	0	0	0	0.0649611	0.0451799	0.111238	0.115149	0.0506391	0.0707821	0.0828886	0.0339937	0.127709	0.00469166	0.0763389	0.0327509	0.0229348	0.0525137	0.0139242	Down_regulated
HORVU1Hr1G060740	chr1H:440850879-440854552	Lipase	#N/A	#N/A	#N/A	#N/A	20.0815	26.5269	21.9911	17.0133	22.6937	22.3058	26.2342	23.1225	18.8693	22.0036	20.8506	20.8247	18.926	25.1683	21.7518	23.1111	24.3125	19.1249	22.9383	24.551	36.7443	29.1259	39.4125	25.3124	15.1396	21.9062	32.358	33.5119	30.1386	34.6979
HORVU1Hr1G060770	chr1H:441056354-441063137	Squamosa promoter-binding-like protein 9	#N/A	#N/A	#N/A	#N/A	1.8173	2.89868	2.08474	2.3138	2.09525	2.53388	1.79273	2.10563	2.37804	2.32503	2.27287	1.90472	1.60616	2.08373	1.84885	3.18904	3.49179	3.34074	2.95423	2.29718	2.47064	3.59302	3.34117	3.17594	2.50964	2.04014	2.67908	2.69495	2.1451	2.37747
HORVU1Hr1G060790	chr1H:441117263-441124475	Pentatricopeptide repeat-containing protein	#N/A	#N/A	#N/A	#N/A	0.281636	0.357993	0.411197	0.322894	0.454083	0.495627	0.380251	0.282715	0.399701	0.476102	0.323593	0.172511	0.245764	0.503051	0.222545	0.438722	0.338214	0.419979	0.508203	0.55626	0.456149	0.501794	0.398307	0.344754	0.636767	0.323004	0.543639	0.531861	0.401659	0.394281
HORVU1Hr1G060810	chr1H:441473716-441477633	Gibberellin receptor GID1	#N/A	#N/A	#N/A	#N/A	37.9833	44.504	46.077	36.3935	40.2688	77.0101	45.8205	40.4486	42.0096	51.6032	48.5131	41.2265	31.32	30.9738	40.3332	67.7697	78.9867	75.0116	69.9303	38.8905	70.8758	76.0203	79.7964	58.7492	65.7207	44.0128	49.5754	81.4124	47.4398	87.2963
HORVU1Hr1G060940	chr1H:442308564-442322500	inosine-uridine preferring nucleoside hydrolase family protein	#N/A	#N/A	#N/A	#N/A	0.132166	0.112494	0.110859	0.147154	0.13696	0.198619	0.0551485	0.146019	0.179367	0.105406	0.0583009	0.205871	0.00629602	0.0702563	0.0305727	0.19276	0.209359	0.17363	0.175241	0.074102	0.248587	0.0687331	0.252866	0.153902	0.235715	0.294789	0.287553	0.391549	0.209189	0.346387
HORVU1Hr1G060960	chr1H:442473985-442478390	Pyrimidine-specific ribonucleoside hydrolase RihA	#N/A	#N/A	#N/A	#N/A	16.1439	18.9561	11.4587	15.852	11.8268	9.56182	11.4384	12.8847	14.3612	9.81966	12.6552	8.01576	14.659	10.9423	14.5339	14.4857	16.7471	13.6406	26.5905	17.5758	11.9607	26.6971	22.3127	22.8542	25.4883	13.0124	18.0558	16.5943	8.49697	16.313
HORVU1Hr1G061010	chr1H:442734789-442743432	Breast carcinoma-amplified sequence 3	#N/A	#N/A	#N/A	#N/A	16.2007	20.6642	16.4777	16.3285	16.9507	16.2094	10.022	13.5815	11.7622	12.1013	12.3983	9.97418	11.6165	12.8202	14.5858	12.2513	12.4366	13.8493	10.7276	12.7655	11.3754	12.9727	12.4251	12.4136	9.51971	11.3929	11.6245	11.034	11.7864	9.54202
HORVU1Hr1G061090	chr1H:443095152-443098739	Cytochrome P450 superfamily protein	#N/A	#N/A	#N/A	#N/A	0.25471	0.295722	0.364342	0.465453	0.361453	0.495675	0.372863	0.263952	0.242126	0.437561	0.418282	0.346064	0.581631	0.546092	0.835356	0.263899	0.322379	0.344172	0.328932	0.433828	0.351421	0.317593	0.406645	0.244595	0.21099	0.398235	0.306353	0.237224	0.295988	0.264251
HORVU1Hr1G061140	chr1H:443279451-443284463	Pyrophosphate-energized proton pump 1	#N/A	#N/A	#N/A	#N/A	0	0.0840369	0.104494	0.0742018	0.0748166	0.221952	0.30349	0.251065	0.335235	0.0866157	0.0154414	0.0139486	0	0.0314902	0.00809738	0.00769305	0.0214018	0.0526934	0	0.0719635	0.0100589	0	0.0241543	0.128109	0.00666735	0.0180809	0.0310283	0.0081482	0	0.0395754	Up_regulated
HORVU1Hr1G061160	chr1H:443422354-443440315	Pyruvate, phosphate dikinase 2	#N/A	#N/A	#N/A	#N/A	9.82773	14.7302	15.5708	13.8732	14.1088	18.8436	15.5653	9.67738	7.785	17.4736	10.0937	7.18428	8.11339	8.54309	10.1625	13.5162	11.1696	14.4159	11.1307	16.6472	13.0954	19.0271	20.4445	11.0966	11.8876	22.3454	17.2011	20.323	23.3212	28.3931
HORVU1Hr1G061190	chr1H:443719750-443722345	methyl-CPG-binding domain 1	#N/A	#N/A	#N/A	#N/A	6.5615	5.49623	4.1988	2.91831	3.40552	4.30132	4.07373	3.69658	5.73997	4.23028	5.17438	3.208	2.37299	4.76694	3.59364	8.98474	4.26842	5.11262	4.35152	4.75186	4.08462	6.22246	8.07236	6.96305	6.46905	5.11676	5.1012	5.92939	5.40824	4.85312
HORVU1Hr1G061210	chr1H:443921078-443922701	Mitochondrial transcription termination factor family protein	#N/A	#N/A	#N/A	#N/A	13.1118	10.1436	14.992	13.3545	11.9316	10.3624	13.8886	13.4449	10.0202	13.8299	14.9646	12.4358	14.2771	14.5752	13.0799	10.4051	11.7725	9.83382	12.3856	12.4071	9.69973	7.97475	8.37359	10.041	6.57282	9.16733	8.71816	7.66976	10.6827	5.78752
HORVU1Hr1G061230	chr1H:443970657-443973067	resistance to phytophthora 1	#N/A	#N/A	#N/A	#N/A	22.8001	17.247	23.1837	20.4321	17.7893	19.5549	16.7717	12.6569	14.7539	14.5873	18.8427	16.2193	17.6475	36.3198	22.0663	18.3837	22.849	17.6763	17.2946	22.3436	15.4119	15.5616	13.1328	16.4979	8.78307	13.1871	15.1598	10.9795	15.8222	6.28364
HORVU1Hr1G061260	chr1H:444031370-444034873	Leucine-rich repeat (LRR) family protein	#N/A	#N/A	#N/A	#N/A	0	0	0	0	0	0	0.13631	0.00968177	0.273761	0.623088	0.621662	0.40665	0.0254648	0.601103	0.123654	0	0	0	0	0	0	0	0	0	0	0	0	0	0	0	Up_regulated
HORVU1Hr1G061270	chr1H:444035556-444039256	Disease resistance RPP13-like protein 4	#N/A	#N/A	#N/A	#N/A	0	0	0	0	0.0472838	0.0300585	0.177701	0.125616	0.112165	0.933083	0.44647	0.502483	0.243447	0.2836	0.360785	0	0	0	0	0	0	0	0	0	0	0	0	0	0	0	Up_regulated
HORVU1Hr1G061360	chr1H:444268574-444270514	Mitochondrial transcription termination factor family protein	#N/A	#N/A	#N/A	#N/A	3.40048	2.84324	2.67421	3.47081	3.73574	2.70238	2.46673	2.41358	1.68069	2.48105	1.87437	1.5851	1.91866	1.72825	1.10839	1.68884	0.967298	1.52422	2.13004	2.76466	1.84451	1.7645	1.77792	1.04774	1.48089	1.89125	2.02344	1.40997	1.41342	1.55872
HORVU1Hr1G061430	chr1H:444526502-444530074	B-cell receptor-associated 31-like	#N/A	#N/A	#N/A	#N/A	5.66842	7.43905	5.41885	8.00089	7.1302	10.1877	6.96908	6.81579	6.81712	5.89879	6.08097	5.50269	4.23586	7.36928	5.69871	8.07893	7.35448	6.54767	7.68361	8.18545	7.28655	7.78804	7.47031	7.95354	8.04654	8.22642	8.08219	9.04972	6.32573	8.81256
HORVU1Hr1G061500	chr1H:444681135-444684172	Bax inhibitor-1 family protein	#N/A	#N/A	#N/A	#N/A	94.3949	98.4728	78.7898	77.633	78.9748	86.5543	87.7079	91.2085	90.8222	82.9793	79.7309	76.2426	68.3192	83.5673	71.0752	98.0262	92.7116	93.3135	97.2441	85.3362	85.5392	104.6	104.674	95.3475	108.679	104.111	100.034	106.134	88.2314	115.348
HORVU1Hr1G061530	chr1H:444895249-444898760	Chaperone protein DnaJ	#N/A	#N/A	#N/A	#N/A	8.07199	5.55242	6.58568	6.90145	7.24058	8.05501	6.40626	6.6894	6.34063	6.91181	7.30083	6.49096	6.95561	8.81157	8.42603	5.45863	5.83619	4.50381	4.45792	5.54066	7.06907	3.4519	4.8172	4.91001	4.35092	4.80795	5.73558	4.48819	5.53483	4.22823
HORVU1Hr1G061630	chr1H:445809339-445829075	unknown function	#N/A	#N/A	#N/A	#N/A	0.158161	0.096124	0.0943062	0.499993	0.570517	0.460192	0.493164	0.347682	0.210665	0.774916	0.756481	0.641205	0.401811	0.390778	0.471839	0.0863352	0.12471	0.0932515	0.0847584	0.0815376	0.0738098	0.183037	0.0964388	0.0829445	0.169793	0.314125	0.234375	0.100236	0.0778451	0.098222	Up_regulated
HORVU1Hr1G061670	chr1H:445823559-445825023	Serine/threonine-protein kinase PBS1	#N/A	#N/A	#N/A	#N/A	0	0	0	0.648873	0.0853368	0.325493	0.549791	0.477281	0.269911	0.754436	1.55872	1.14552	0	0	0.13854	0	0	0	0	0	0	0	0	0	0	0.12374	0.159261	0	0	0	Up_regulated
HORVU1Hr1G061790	chr1H:446875309-446882085	Energy-coupling factor transporter transmembrane protein EcfT	#N/A	#N/A	#N/A	#N/A	2.28461	2.19084	2.44611	2.17135	2.43309	2.37503	2.88383	2.24199	2.40225	3.648	3.48223	3.24971	2.37145	3.08905	2.50382	1.98917	1.97391	2.25862	2.10424	2.49377	2.15579	1.77093	1.84789	2.27093	1.53556	2.30383	2.49785	2.27627	2.67892	2.15207
HORVU1Hr1G061810	chr1H:446881388-446888391	DNA-directed RNA polymerase II subunit RPB7	#N/A	#N/A	#N/A	#N/A	5.93868	5.42535	5.62961	5.97178	6.73822	6.2125	6.03099	6.10966	5.88557	8.1381	7.00692	6.85866	7.09606	8.91403	8.21812	5.15378	3.96736	4.0807	4.32413	4.70643	4.29809	5.39576	5.75692	4.8062	4.09441	6.55469	6.07944	6.26934	6.32949	5.86337
HORVU1Hr1G061830	chr1H:446901432-446905171	Beta-propeller domain-containing protein, methanol dehydrogenase	#N/A	#N/A	#N/A	#N/A	41.294	35.5042	48.0081	38.591	30.4857	21.2566	34.6962	37.9937	28.6405	35.1094	40.5508	47.8594	71.3562	34.3212	57.0478	25.7371	40.6155	36.4819	40.8891	37.198	26.5479	23.3156	17.7944	36.2075	18.0131	26.8387	22.3142	13.6677	29.3784	10.1954
HORVU1Hr1G061890	chr1H:446964263-446964527	Beta-propeller domain-containing protein, methanol dehydrogenase	#N/A	#N/A	#N/A	#N/A	1.6448	1.7487	2.3361	0.935782	0.471768	0.599809	3.88369	3.03434	1.67867	3.72388	4.38157	6.86051	2.08196	1.63818	1.83814	0.873175	1.82186	2.79104	1.73351	0.680666	2.09312	1.11415	0.228463	0.60586	0.126126	1.02611	1.02718	0	1.17644	0	Up_regulated
HORVU1Hr1G061970	chr1H:447145806-447151825	'putative endo-1,3;1,4-beta-D-glucanase'	#N/A	#N/A	#N/A	#N/A	0.17173	0.0205034	0.139061	1.47513	1.09523	0.354567	0.101632	0.130451	0.19245	0.198518	0.44581	0.22688	1.14867	0.352139	0.658536	0.375392	0.261082	0.32569	0.196962	0.307261	0.106348	0.0383192	0.108042	0.390703	0.130137	0.0808758	0.0820118	0.0397602	0.1315	0.0321855	Up_regulated
HORVU1Hr1G061980	chr1H:447197714-447199099	AWPM-19-like family protein	#N/A	#N/A	#N/A	#N/A	0	0	0	0.0586663	0.354914	0.169215	0.0952738	0.0496251	0	2.15716	0.961415	3.72202	0.261046	0.756252	0.316901	0.109483	0.456865	0	0.046576	0.0640087	0	0	0	0.151931	0.474427	0.192987	0.0275984	0.05798	0.398269	0	Up_regulated
HORVU1Hr1G062110	chr1H:447746706-447750110	Endo-1,3;1,4-beta-D-glucanase	#N/A	#N/A	#N/A	#N/A	23.9216	18.0496	25.4629	34.1882	29.6209	28.8411	24.8594	23.3372	15.0499	29.8557	33.4084	30.4584	22.1413	51.2788	28.5687	23.8155	18.632	18.6966	23.356	20.7245	19.0121	16.5292	16.29	17.6711	17.9003	22.3298	22.903	18.7142	30.9352	19.7626
HORVU1Hr1G062130	chr1H:447892309-447898143	Protein kinase superfamily protein	#N/A	#N/A	#N/A	#N/A	0.300544	0.486776	0.397012	0.59242	0.374854	0.563774	0.301062	0.383511	0.397618	0.381048	0.220777	0.450004	0.64557	0.461783	0.635273	0.191783	0.329535	0.293631	0.513525	0.27042	0.22126	0.172736	0.0885516	0.336589	0.161324	0.23863	0.170628	0.0776671	0.200633	0.442514
HORVU1Hr1G062160	chr1H:448240781-448257308	ARM repeat protein interacting with ABF2	#N/A	#N/A	#N/A	#N/A	2.14417	2.05497	2.06766	2.34279	1.74514	2.21878	2.22932	2.16913	2.13659	1.88286	2.00586	1.83621	1.35273	1.95401	1.72023	2.18308	2.09337	2.11053	2.12442	2.29531	2.21083	2.14723	2.28789	2.3361	2.30573	2.33651	2.53863	2.37839	1.85854	2.3027
HORVU1Hr1G062190	chr1H:448498923-448505993	Sister chromatid cohesion 1 protein 1	#N/A	#N/A	#N/A	#N/A	0.0244325	0.0195356	0.0407681	0.064869	0.0969948	0.104184	0.0143655	0.0318007	0.0511307	0.0140805	0.00690302	0.0137185	0.0319807	0.0112621	0.037647	0.00825396	0.020092	0.0235564	0.025165	0.00884704	0.00899357	0.0105318	0.0129577	0.0104996	0.00417286	0.0282906	0.0138711	0.0174846	0.00667239	0.0141536	Up_regulated
HORVU1Hr1G062210	chr1H:448597652-448600095	Cyclin-P3-1	#N/A	#N/A	#N/A	#N/A	2.87897	3.2923	2.33816	3.16235	4.73167	2.74779	2.98435	3.23288	3.64032	3.77934	3.27811	3.51911	2.803	3.60095	2.12594	2.3196	3.00703	2.44265	1.40972	2.45398	2.47587	1.81209	1.8579	2.25545	1.76416	2.50335	2.17979	2.52369	1.78584	1.66408
HORVU1Hr1G062290	chr1H:448818344-448821822	Chaperone DnaJ-domain superfamily protein	#N/A	#N/A	#N/A	#N/A	4.9686	3.99787	4.77698	7.0317	5.78954	4.60903	4.79477	5.56943	7.16973	5.35458	6.15467	5.44012	14.321	7.31044	19.1335	5.45123	5.54934	4.66726	5.19918	4.34364	3.60693	5.01478	4.98628	4.59071	3.68619	4.52036	6.40531	4.80758	4.33562	4.65024
HORVU1Hr1G062330	chr1H:449194346-449198496	Protein WEAK CHLOROPLAST MOVEMENT UNDER BLUE LIGHT 1	#N/A	#N/A	#N/A	#N/A	5.15892	9.2133	7.45001	6.22682	6.37967	7.64215	6.76226	6.85301	9.08249	7.23507	7.64045	5.93896	4.62853	8.72234	5.88075	8.97863	7.75914	7.73933	7.02427	7.11738	8.74067	9.29273	11.6013	7.44367	7.27874	8.91504	10.2593	9.3964	9.40824	8.74648
HORVU1Hr1G062380	chr1H:449380119-449381389	CASP-like protein 1	#N/A	#N/A	#N/A	#N/A	11.4587	22.268	15.252	16.1826	33.9224	19.1063	58.7982	35.8643	87.011	43.7079	18.5184	14.7843	4.8245	13.1653	6.99317	3.32199	3.48662	3.55788	13.4643	3.81376	10.7405	5.45645	12.137	8.33987	5.6011	4.40068	2.4361	1.40741	8.98404	17.1282	Up_regulated
HORVU1Hr1G062420	chr1H:449681223-449682001	RING/U-box superfamily protein	#N/A	#N/A	#N/A	#N/A	7.35377	7.62517	9.04729	4.08529	4.01215	7.80463	6.0888	8.84119	6.28154	6.68865	6.45892	3.14166	5.5479	5.26877	6.72194	12.1785	7.23053	6.91746	7.24493	6.13605	7.8324	16.07	11.7355	10.3051	9.65374	5.52681	9.58428	7.18361	7.28365	5.41183
HORVU1Hr1G062450	chr1H:449861920-449865196	unknown protein; BEST Arabidopsis thaliana protein match is: unknown protein .	#N/A	#N/A	#N/A	#N/A	23.1506	21.8975	35.158	42.4477	36.847	31.7079	26.0275	19.3707	22.4683	22.1789	23.0087	18.9817	27.6911	33.2946	33.51	10.4367	22.7253	20.9378	17.7416	7.33974	4.60966	9.05168	4.80899	14.7517	7.97392	9.44796	7.87912	4.24635	13.9022	8.30778	Up_regulated
HORVU1Hr1G062460	chr1H:449868908-449869847	RING/U-box superfamily protein	#N/A	#N/A	#N/A	#N/A	11.6276	12.5229	9.2853	8.1679	8.90927	11.4322	11.3233	11.7074	10.3388	9.38969	7.78929	8.81265	8.82826	14.3746	8.5577	15.1793	10.3889	10.8066	13.7162	10.2656	12.9099	14.3192	16.0994	13.3662	12.99	13.5167	16.4089	16.1178	15.0375	18.0981
HORVU1Hr1G062480	chr1H:449920084-449924750	RHOMBOID-like protein 14	#N/A	#N/A	#N/A	#N/A	7.69356	8.26704	7.94015	7.47445	7.50966	7.05894	10.0532	8.6169	6.47692	9.16371	8.93547	6.12848	6.90928	9.88738	10.3867	6.9579	6.2267	6.79861	5.9902	8.76242	7.81493	7.10668	6.30276	7.40186	5.51579	5.88054	6.941	7.96332	9.35668	6.22359
HORVU1Hr1G062590	chr1H:450929462-450929854	E3 ubiquitin-protein ligase	#N/A	#N/A	#N/A	#N/A	0	0	0	5.7501	4.17741	6.4217	0.0271852	0.382318	0.150144	3.50126	3.26843	3.31355	0	0	0	0	0	0	0	0	0	0	0	0	0	0	0	0	0	0	Up_regulated
HORVU1Hr1G062600	chr1H:450929466-450930500	undescribed protein	#N/A	#N/A	#N/A	#N/A	0	0.0407031	0	8.42581	8.15338	8.60015	0.172935	0	0.191024	5.03426	5.64665	4.45895	0	0	0.078439	0	0	0	0	0	0	0	0	0	0	0	0	0	0	0	Up_regulated
HORVU1Hr1G062630	chr1H:450961723-450968031	ERD (early-responsive to dehydration stress) family protein	#N/A	#N/A	#N/A	#N/A	0	0.0130446	0	0	0	0.0123045	0.0277114	0.0108255	0.03061	0	0.0239689	0.0433036	0.00711824	0.0488808	0	0	0	0	0.00508017	0	0	0	0	0	0	0	0	0	0	0	Up_regulated
HORVU1Hr1G062650	chr1H:451113097-451119392	Coatomer subunit delta-1	#N/A	#N/A	#N/A	#N/A	27.3836	28.803	24.1715	24.7844	31.4443	35.1077	22.74	21.9513	33.0141	22.6468	24.1018	22.0423	16.6624	25.2285	17.9438	37.5122	33.3075	33.1873	29.1144	32.9587	27.3544	39.6472	39.0882	30.9967	37.1551	29.7205	35.5946	34.1238	24.1573	31.5178
HORVU1Hr1G062690	chr1H:451162873-451165216	Glycogen debranching enzyme	#N/A	#N/A	#N/A	#N/A	2.72059	2.60559	3.96313	2.91588	4.29182	3.75051	3.15691	2.53924	3.45908	3.05363	3.93846	3.30643	2.87844	4.40409	4.63735	1.9403	1.82634	1.29903	1.88051	3.30935	3.11879	1.97689	2.78265	1.38678	1.3339	2.41729	2.69195	2.61909	2.94833	1.83869
HORVU1Hr1G062740	chr1H:451298846-451305639	pale cress protein (PAC)	#N/A	#N/A	#N/A	#N/A	3.06887	2.69057	5.73558	3.44118	4.03785	3.01304	4.68479	2.20736	3.11354	4.51829	4.75756	3.47685	2.67494	3.9937	3.94202	1.7545	2.22928	2.06453	2.14829	2.49208	1.77936	1.73929	2.02162	2.05237	0.653067	1.71816	2.31911	1.87617	2.90936	1.44642
HORVU1Hr1G062810	chr1H:451675875-451677642	Ribosomal protein L34e superfamily protein	#N/A	#N/A	#N/A	#N/A	1.68818	1.39079	1.66874	1.44069	1.61403	1.85421	2.21176	2.58563	1.59532	1.82005	1.64181	1.85709	2.52694	2.55483	2.35827	2.07692	1.55331	2.39695	2.27547	2.14576	2.54823	2.57023	2.65754	2.62554	2.57672	1.98097	2.80422	2.65181	3.20841	2.44239
HORVU1Hr1G062820	chr1H:451716336-451728791	Leucine-rich repeat receptor-like protein kinase family protein	#N/A	#N/A	#N/A	#N/A	1.07848	1.46607	1.36321	1.16326	1.1328	1.17259	1.15536	1.33721	1.38719	1.02552	1.03657	1.11579	0.685724	0.876581	0.966713	2.13994	2.15504	1.88937	3.01791	1.49338	2.32495	4.84388	4.38863	2.57482	3.88613	2.16224	2.48203	2.70544	1.7199	3.32084	Down_regulated
HORVU1Hr1G062940	chr1H:451995136-451999232	peroxisomal adenine nucleotide carrier 1	#N/A	#N/A	#N/A	#N/A	15.4274	17.1358	15.182	14.6995	21.4939	19.0759	15.3225	14.5053	23.0735	17.7356	14.9867	15.5593	12.8046	17.3303	14.4287	34.671	34.248	20.6503	29.3191	19.2054	36.6178	39.4547	43.4966	24.4381	48.1142	30.2256	30.7638	35.5498	25.6539	55.7572
HORVU1Hr1G062950	chr1H:451995153-452001023	Cytochrome P450 superfamily protein	#N/A	#N/A	#N/A	#N/A	14.867	16.8539	14.914	15.1222	18.156	17.1889	15.6791	14.7108	20.9644	17.407	14.1677	15.8004	10.9078	16.2074	12.2549	32.9483	32.1013	18.3781	28.3155	17.6762	35.4818	31.0511	39.9812	23.7986	43.7841	26.6852	27.9517	34.1205	21.7426	49.055
HORVU1Hr1G062970	chr1H:452222224-452229937	DNA repair protein-related	#N/A	#N/A	#N/A	#N/A	0.729361	0.845179	1.22834	1.66867	1.41765	1.9163	1.12634	1.49863	1.66298	1.16083	1.28289	1.15016	0.991149	1.12125	1.08752	2.74883	2.68719	2.56746	2.94804	2.34321	1.96674	2.86971	3.59107	2.50082	1.2578	1.28759	2.64572	2.24976	2.22211	1.50802
HORVU1Hr1G063010	chr1H:452788731-452791621	S-adenosyl-L-methionine-dependent methyltransferases superfamily protein	#N/A	#N/A	#N/A	#N/A	15.8586	16.4958	16.3198	17.7743	20.7527	15.7327	15.6944	18.3112	19.8835	10.1986	11.4117	12.3093	9.57079	13.089	10.6507	9.70585	12.6748	15.9658	12.3542	11.3037	10.463	8.69543	8.71264	12.8779	10.0337	9.40372	9.14893	10.1571	10.3293	7.95093
HORVU1Hr1G063050	chr1H:453309992-453317305	Glycosyltransferase family 61 protein	#N/A	#N/A	#N/A	#N/A	3.91697	5.0494	3.53675	5.38995	5.23447	6.553	3.14173	4.76266	2.70139	3.33215	3.26197	3.36757	3.12234	2.73886	4.29425	2.80162	2.32223	2.63723	2.4947	2.56827	2.27159	2.40449	2.64547	2.50502	3.15605	2.5566	1.83068	2.54188	2.23526	2.34167
HORVU1Hr1G063090	chr1H:453437619-453444217	Beta-mannosidase B	#N/A	#N/A	#N/A	#N/A	3.71254	2.88694	3.90309	4.27964	6.18959	3.17899	3.53923	4.15309	3.21558	4.49845	5.53246	3.94743	3.33808	3.22274	2.97778	2.03741	3.02024	2.68737	3.14012	3.38972	2.51174	2.42439	1.85512	2.76272	1.52865	2.51055	2.25393	2.10246	2.50346	1.45237
HORVU1Hr1G063250	chr1H:454201860-454204945	Phospholipase A1-II 1	#N/A	#N/A	#N/A	#N/A	1.86906	1.23636	0.840128	0.742979	0.412895	1.21604	0.632293	0.707402	0.537255	0.83831	0.915818	0.871132	0.384421	0.874437	0.529463	2.24749	1.61469	1.97451	1.74215	2.05488	2.09964	1.64905	1.97422	1.48113	2.99302	2.84954	1.76223	3.22404	1.90807	3.11023	Down_regulated
HORVU1Hr1G063310	chr1H:454306174-454313687	unknown protein; BEST Arabidopsis thaliana protein match is: unknown protein .	#N/A	#N/A	#N/A	#N/A	15.3234	16.3464	14.4704	17.0284	16.758	21.4801	19.4975	19.8247	19.0479	15.7819	16.2129	15.9568	12.6061	21.8507	18.564	14.6217	13.2865	13.2461	12.6581	15.2087	12.897	16.128	15.3242	15.1064	9.82859	14.2098	15.3205	17.1432	20.9958	17.2863
HORVU1Hr1G063450	chr1H:455504641-455506239	alpha/beta-Hydrolases superfamily protein	#N/A	#N/A	#N/A	#N/A	10.2026	15.7287	16.35	4.16147	4.8475	7.60451	2.91037	3.34522	2.22563	7.40585	5.56715	5.99102	2.50155	9.5516	5.4326	85.2825	104.939	44.1079	54.9548	39.3693	77.8294	113.114	138.086	51.978	82.9837	52.4339	91.9018	56.1997	31.897	111.417	Down_regulated
HORVU1Hr1G063560	chr1H:456201045-456205486	H(+)-ATPase 1	#N/A	#N/A	#N/A	#N/A	4.3532	3.25278	3.80332	3.01748	3.99672	4.07044	4.80138	3.99884	4.47253	7.03006	5.28324	8.86431	5.71657	4.44419	7.41795	2.51698	1.92262	2.93372	4.79125	2.89321	2.48779	2.45606	3.36199	3.13765	1.69335	2.52668	3.87141	3.80455	5.93164	2.90784
HORVU1Hr1G063780	chr1H:457146272-457149384	gibberellin 20 oxidase 2	#N/A	#N/A	#N/A	KEGG PATHWAY//Diterpenoid biosynthesis;	2.3719	3.73539	0.274382	29.9658	18.4286	5.66041	0.257825	0.906476	2.32581	5.02891	0.532735	3.60366	17.646	11.357	26.9878	0.283931	1.30503	0.710268	1.14488	0.115478	0.468095	0.340236	1.76357	1.13065	0.374462	0.783378	0.46056	0.0523008	0.997939	0.238146	Up_regulated
HORVU1Hr1G063880	chr1H:457757474-457758548	Protein of unknown function, DUF538	#N/A	#N/A	#N/A	#N/A	4.05461	3.87967	0.177193	4.07537	2.90741	2.58755	0.999001	0.910608	1.79318	0.514069	0.756075	1.04074	5.47444	2.4964	4.15362	0.430496	0.798417	0.589735	0.366283	0.503377	0.281443	0.714091	0.112638	0.597406	1.33694	0.843161	0.325559	0.607954	0.348007	1.19958	Up_regulated
HORVU1Hr1G063940	chr1H:457848206-457851081	CYTOCHROME C-1	#N/A	#N/A	#N/A	#N/A	78.5486	69.3144	53.035	59.7106	68.0516	65.2433	68.5362	65.4969	101.124	82.0619	78.5381	70.1676	48.2148	84.5838	62.8078	109.782	87.4227	66.1666	82.3743	80.4984	125.414	89.1086	90.7088	71.2886	111.38	92.5622	89.9007	111.605	80.3888	136.739
HORVU1Hr1G064030	chr1H:458173544-458174355	Ethylene-responsive transcription factor 1	#N/A	#N/A	#N/A	#N/A	0	0	0	0	0.384909	0	0	0	0	0.680572	0	0	0	0	0	0.427447	1.98191	1.82174	0.889017	0	0.869399	0.50905	0.7456	0	0.658589	0	0.239447	0.0503041	0	0.305405	Down_regulated
HORVU1Hr1G064040	chr1H:458196260-458199098	unknown function	#N/A	#N/A	#N/A	#N/A	25.0033	16.7745	21.2698	32.4272	30.8864	26.4826	26.4174	22.5227	19.964	21.3641	21.9508	23.8887	36.4595	26.806	33.7881	13.5387	17.153	19.4002	18.1017	19.686	15.8692	16.6755	14.4479	16.7524	11.8799	19.5405	19.5805	13.9685	19.0768	12.604
HORVU1Hr1G064210	chr1H:459368912-459370353	Cold shock protein 1	#N/A	#N/A	#N/A	#N/A	26.0383	24.3651	29.3583	24.7352	27.1798	39.9027	31.1242	25.36	30.5066	27.8119	18.4662	17.2629	23.0521	37.5494	35.7504	43.2455	24.4782	41.9126	40.9364	44.0935	43.7111	44.7174	44.9242	36.4083	65.6183	39.8513	47.7313	54.727	41.0774	48.3252
HORVU1Hr1G064250	chr1H:459691476-459698658	PHD finger protein ALFIN-LIKE 5	#N/A	#N/A	#N/A	#N/A	2.59462	2.32822	2.52015	3.14404	3.06996	2.9297	4.58667	3.46679	3.26176	3.51402	3.22551	3.20055	2.34154	3.57576	2.51694	2.70994	2.16297	2.7711	2.96725	2.86744	2.52377	1.86531	2.00473	2.32726	2.17625	2.50995	2.49092	1.88638	2.70044	1.99403
HORVU1Hr1G064290	chr1H:459861871-459865704	Alpha beta-hydrolase-like protein	#N/A	#N/A	#N/A	#N/A	24.3051	19.3673	23.0963	32.9824	30.6272	18.613	22.002	19.5382	18.9013	24.7111	22.3494	27.2939	30.0131	23.3368	28.6509	20.2814	23.0794	27.4037	24.2579	24.9107	22.0821	16.6832	16.2047	19.3778	14.6119	21.4525	20.9417	13.3828	18.8831	12.8696
HORVU1Hr1G064300	chr1H:460018528-460021185	NAC domain containing protein 35	#N/A	#N/A	#N/A	#N/A	4.57414	5.69023	5.1425	5.62451	4.7612	10.1294	7.33159	5.17193	3.98231	7.30935	8.71295	8.1902	5.82102	6.09211	6.92568	2.63716	2.52419	2.91515	4.0655	2.27455	3.51645	2.67863	2.70536	3.06177	1.79903	3.97354	2.86973	3.23567	6.24779	3.82813	Up_regulated
HORVU1Hr1G064420	chr1H:461094878-461098547	Pentatricopeptide repeat-containing protein	#N/A	#N/A	#N/A	#N/A	0.400997	0.62738	0.661263	0.241212	0.76737	0.991634	0.396229	0.232181	0.338204	0.460745	0.57639	0.379948	0.249823	0.428883	0.375778	0.271641	0.17273	0.170112	0.283951	0.145202	0.111627	0.308975	0.292418	0.118473	0.24215	0.0820847	0.109561	0.47678	0.451729	0.189648	Up_regulated
HORVU1Hr1G064440	chr1H:461399534-461403568	MLO-like protein 1	#N/A	#N/A	#N/A	#N/A	11.7105	12.7278	9.56263	12.9716	12.7041	22.7817	10.9763	10.1242	10.6352	8.86849	11.0359	8.69637	5.82961	9.74458	7.12518	16.4945	16.923	13.2583	12.8398	12.2744	15.928	20.5868	22.1602	14.9676	14.782	13.7289	17.143	21.7492	14.2481	21.2534
HORVU1Hr1G064460	chr1H:461518306-461522552	GDSL esterase/lipase 7	#N/A	#N/A	#N/A	#N/A	0.029002	0.196217	0.0332701	0.202128	0.145573	0.37942	0.375149	0.301246	0.264749	0.147082	0.171256	0	0.0107072	0.0367631	0.0472662	0.0359248	0.0124927	0	0	0.0420067	0	0	0.0140994	0.0249267	0	0	0.0633916	0.00951256	0	0.0808535	Up_regulated
HORVU1Hr1G064490	chr1H:461593268-461598480	RAB GDP dissociation inhibitor 2	#N/A	#N/A	#N/A	#N/A	29.6856	30.0682	25.0707	24.5668	26.8744	29.3896	23.4757	23.4766	26.8993	20.3647	20.6547	22.7126	26.5055	27.0387	24.7739	34.6828	32.0581	31.7661	31.3921	32.2683	29.7721	32.7412	34.5508	27.7741	31.5415	39.2319	35.0428	32.8475	29.9736	36.3864
HORVU1Hr1G064520	chr1H:461703726-461704043	undescribed protein	#N/A	#N/A	#N/A	#N/A	21.3432	15.7648	0.898501	2.85933	2.75198	1.2496	0.844281	1.0994	4.35211	4.96518	1.2171	4.61765	7.80737	0.496417	0.76589	1.94039	0.337381	0	0.82548	0	1.26856	0.185691	0.380772	1.34636	1.89189	2.28025	0.122284	1.92674	0	1.87162	Up_regulated
HORVU1Hr1G064560	chr1H:462116844-462119827	Thioredoxin superfamily protein	#N/A	#N/A	#N/A	#N/A	1.77976	1.69896	1.62216	1.84482	2.39855	2.78192	1.79058	1.94927	2.24107	1.47754	1.7397	1.83983	1.53376	1.93154	1.8214	3.23139	2.62967	1.76239	2.20465	2.54251	2.23892	2.84383	3.03425	2.35109	2.68015	2.65815	2.50614	2.64529	2.34855	2.4896
HORVU1Hr1G064680	chr1H:462872562-462875745	Protein kinase superfamily protein	#N/A	#N/A	#N/A	#N/A	0.0782252	0.0132311	0.0598248	0.0519226	0	0.0873622	0.0140537	0	0	0.0495894	0.0972458	0	0	0	0	0.254356	0.0336957	0.0497774	0.123666	0.0424882	0.190045	0	0.133103	0.302549	0.209946	0.0996354	0.048852	0	0.352488	0.0934633	Down_regulated
HORVU1Hr1G064700	chr1H:462898475-462904065	beta-hexosaminidase 3	#N/A	#N/A	#N/A	KEGG PATHWAY//Glycosphingolipid biosynthesis - ganglio series;KEGG PATHWAY//Glycosaminoglycan degradation;	0.568615	0.332005	0.994825	1.00818	1.31368	1.14331	0.929195	0.892171	0.779067	0.908564	1.09905	0.78724	0.718925	1.79207	1.14759	0.130255	0.120789	0.0859138	0.102617	0.327178	0.126157	0.0738677	0.113603	0.160673	0.0794402	0.136062	0.262679	0.117523	0.428986	0.29781	Up_regulated
HORVU1Hr1G064750	chr1H:462929487-462931971	EG2771	#N/A	#N/A	#N/A	#N/A	17.4649	13.7657	19.3165	13.7214	13.4577	22.5951	24.7774	16.1931	15.3553	30.5937	26.6488	34.5823	14.3943	18.2159	20.778	10.8479	12.7795	9.84325	13.7457	12.4485	13.0273	12.5941	11.3289	13.7617	8.79634	11.1248	9.23254	14.5635	22.5568	18.1825
HORVU1Hr1G064770	chr1H:462995860-463009447	Disease resistance protein	#N/A	#N/A	#N/A	#N/A	1.29429	1.98259	2.37353	1.06479	1.12547	1.38148	1.21177	0.895579	1.26617	1.47342	1.58351	1.32039	0.66628	1.33447	1.06954	2.28631	2.28897	2.18081	2.22867	1.72284	1.95973	3.22844	3.5006	2.00941	1.67814	1.48601	2.72656	2.31694	1.58354	2.03648
HORVU1Hr1G064780	chr1H:463010763-463014624	receptor-like protein kinase 2	#N/A	#N/A	#N/A	#N/A	36.4381	29.3868	55.5614	20.9755	23.2427	22.4924	20.9715	25.7725	26.4543	38.8803	34.9657	26.4525	25.8336	33.8346	26.3187	63.9892	66.3947	55.4295	41.4621	31.9349	43.2048	32.9346	39.4264	37.0549	23.8776	32.7871	33.5899	33.6019	38.8605	33.4676
HORVU1Hr1G064830	chr1H:463316211-463319657	Transcription elongation factor A protein 3	#N/A	#N/A	#N/A	#N/A	16.391	18.1893	18.09	15.7179	14.0286	16.0005	13.8271	14.6893	15.1692	11.9061	13.8945	10.6634	11.996	11.1961	12.2008	22.9634	24.0893	20.4925	18.7284	15.0282	14.9648	20.4638	25.7827	17.3613	22.0872	11.7577	15.7645	17.8517	11.6391	20.6509
HORVU1Hr1G064860	chr1H:463480622-463484904	Isopentenyl-diphosphate Delta-isomerase I	#N/A	#N/A	#N/A	#N/A	5.43096	7.56491	6.06362	10.4868	9.18396	10.4811	7.42999	6.66115	7.96511	7.3644	6.69735	6.16405	6.25103	7.01316	6.91998	5.82796	4.71633	5.21158	5.01987	5.81555	5.96211	6.01791	7.56784	6.40265	7.39711	6.77473	6.83773	7.27776	5.99084	7.65713
HORVU1Hr1G064870	chr1H:463490457-463493377	tubulin beta chain 2	#N/A	#N/A	#N/A	#N/A	6.2892	6.01623	3.53571	10.4777	10.8921	13.9812	2.27476	3.90533	5.17418	6.74608	3.58561	7.08599	17.5911	6.74471	5.91913	27.2536	18.0307	37.423	22.0801	13.7243	14.3349	21.1315	18.8715	20.8164	21.1495	15.2329	13.3826	29.5901	13.3669	31.8654	Down_regulated
HORVU1Hr1G064890	chr1H:463802135-463803517	Glutathione S-transferase family protein	#N/A	#N/A	#N/A	#N/A	0.449583	0.334588	0.343831	0.566987	0.631862	0.516442	0.0969247	0.60582	0.46394	0.655511	0.083835	1.51461	0.331962	0.313442	0.410318	0.22276	0	0.0762894	0.118458	0.195354	0.145632	0.341082	0.568271	0.386409	0	0.0327219	0.140383	0.147462	0.270114	0.358107	Up_regulated
HORVU1Hr1G064950	chr1H:464420461-464423230	Two-component response regulator ORR21	#N/A	#N/A	#N/A	#N/A	19.3096	28.0446	19.8906	17.1588	19.1364	27.0271	24.9581	26.4668	13.6327	18.0266	17.787	14.8432	20.1501	18.0799	23.7398	10.8038	6.42949	12.4542	12.5802	13.2841	10.9588	22.213	23.3865	19.3977	19.9454	14.774	20.3556	22.4879	21.2489	23.1516
HORVU1Hr1G065000	chr1H:465323903-465328316	Magnesium transporter NIPA2	#N/A	#N/A	#N/A	#N/A	7.458	7.35926	6.26331	5.53874	6.07434	6.24123	4.1966	5.09599	5.68556	4.98655	4.9331	3.17623	3.43916	4.8696	4.63255	7.90479	6.0493	7.73652	7.3041	6.20618	7.16778	6.73902	7.16935	5.75692	6.58649	6.41135	6.6524	6.61859	4.95992	7.35281
HORVU1Hr1G065030	chr1H:465554037-465558267	F-box family protein	#N/A	#N/A	#N/A	#N/A	39.1126	57.4711	41.5548	73.414	73.0799	74.8906	86.248	61.3285	78.7686	56.0576	48.2339	58.0692	31.4313	41.3966	49.2835	10.0268	21.2254	19.0453	20.7043	15.5667	33.0072	21.4551	12.4472	17.1649	12.9181	24.2888	26.7539	31.6191	30.8282	29.9733	Up_regulated
HORVU1Hr1G065100	chr1H:465736768-465739685	Bidirectional sugar transporter N3	#N/A	#N/A	#N/A	#N/A	11.6447	13.7083	10.0066	11.903	15.5795	21.4022	29.9733	16.4759	18.6382	22.7497	24.8857	24.9407	10.4898	20.276	18.7157	9.06106	7.80669	11.1194	14.2475	13.5696	11.9848	11.0229	10.5399	8.80739	10.1486	10.5094	14.0287	17.236	16.6637	15.5489
HORVU1Hr1G065150	chr1H:466035537-466036320	undescribed protein	#N/A	#N/A	#N/A	#N/A	260.109	491.723	371.367	269.069	252.588	1511.44	1188.48	761.469	905.96	1485.13	876.217	557.522	76.4715	1245.82	353.784	408.624	299.693	151.753	497.382	513.751	2024.21	784.369	906.287	735.936	1796.25	2470.4	723.462	2739.87	1182.61	5326.58
HORVU1Hr1G065470	chr1H:467483134-467485685	Octicosapeptide/Phox/Bem1p family protein	#N/A	#N/A	#N/A	#N/A	60.1472	93.6746	66.7925	41.4464	42.6309	55.2473	86.5254	76.1678	80.3262	52.2198	51.9085	49.4797	20.3014	27.1643	27.6979	12.2369	11.1656	14.8162	15.6981	14.1661	27.9648	24.3329	18.0629	20.156	22.3018	20.0114	21.8931	25.3196	25.1024	26.4615	Up_regulated
HORVU1Hr1G065550	chr1H:467873799-467878820	TRICHOME BIREFRINGENCE-LIKE 7	#N/A	#N/A	#N/A	#N/A	0.818327	0.587204	0.843933	0.946434	0.80906	0.949518	0.882108	1.00246	1.59443	0.636664	0.840047	1.22528	0.430288	0.636535	0.897199	0.51451	0.55545	0.799504	1.07808	0.655491	0.391593	0.623186	0.446053	0.394296	0.339425	0.478286	0.642683	0.260275	0.533871	0.345664
HORVU1Hr1G065560	chr1H:467879150-467884064	Hexosyltransferase	#N/A	#N/A	#N/A	#N/A	0.253807	0.122654	0.0647018	1.03486	0.594517	0.971837	0.121595	0.149289	0.163095	0.283483	0.127711	0.461458	0.544367	0.0766016	0.417583	0.157195	0.124946	0.102543	0.0127379	0.0612692	0	0.0802308	0.164518	0.166204	0.0518997	0.105559	0.0528345	0.0634269	0.0242047	0.134777	Up_regulated
HORVU1Hr1G065570	chr1H:467930783-467931543	Transcription factor	#N/A	#N/A	#N/A	#N/A	29.5819	30.8975	30.1357	1.06775	2.01504	1.8624	10.7008	13.46	17.9788	0.740009	1.19456	1.03911	0.546591	10.5655	0.584661	0.66127	0.784909	1.02665	0.517623	0.793839	0.461135	0.68851	1.24573	0.746359	0.382069	0.455893	0.951263	0.709732	0.370629	0.340177	Up_regulated
HORVU1Hr1G065620	chr1H:468276200-468279240	Phospholipase A1-II 7	#N/A	#N/A	#N/A	#N/A	3.22702	3.11701	3.49238	2.61346	3.64705	3.62661	0.510476	0.34186	0.25777	1.24801	0.353229	0.182332	0.344676	0.784672	0.370463	32.2173	13.2011	7.7317	20.7166	6.43782	76.591	22.1533	24.7657	13.4317	164.045	35.0535	15.2097	11.6097	2.96717	41.0944	Down_regulated
HORVU1Hr1G065630	chr1H:468425129-468426059	undescribed protein	#N/A	#N/A	#N/A	#N/A	1.60517	1.31225	1.68795	19.5775	12.287	6.57309	10.8623	3.56743	5.99925	20.521	13.3447	7.58579	41.9766	17.2951	7.63011	4.88797	2.59287	2.83729	4.0179	1.93745	8.44933	3.48844	3.25149	5.00111	10.1599	9.1516	2.58963	3.90481	7.76879	10.8146	Up_regulated
HORVU1Hr1G065660	chr1H:468567696-468568371	undescribed protein	#N/A	#N/A	#N/A	#N/A	3.77656	3.55219	2.04289	144.412	150.54	63.662	111.602	40.9601	132.708	225.803	222.032	83.9921	33.8024	95.9774	13.3906	346.916	165.93	283.377	303.47	142.887	539.609	112.422	94.6651	158.574	1343.71	338.491	221.41	147.557	115.202	290.69	Down_regulated
HORVU1Hr1G065680	chr1H:468668111-468681310	DNA polymerase nu	#N/A	#N/A	GO:0006260//DNA replication;GO:0090304//nucleic acid metabolic process;GO:0006259//DNA metabolic process;	#N/A	0	0.00573712	0.00648516	0.0365855	0.0681021	0.0568217	0.00609382	0.0166639	0.0168281	0.00537562	0.018448	0.0142839	0.0062613	0.0268726	0.01382	0.00525197	0.0328743	0.0611546	0.00893717	0.0767638	0.0858388	0.116604	0.0742046	0.0765266	0.0250346	0.0894918	0.0688439	0.0584084	0.0424562	0.0337722	Down_regulated
HORVU1Hr1G065830	chr1H:469199514-469203560	H/ACA ribonucleoprotein complex non-core subunit NAF1	#N/A	#N/A	#N/A	#N/A	0.753915	0.634986	1.27082	1.5421	1.26656	1.72814	1.39316	1.05392	1.52667	1.60936	1.55886	1.24402	0.783888	1.88208	0.902717	0.562231	0.569972	0.691873	0.648635	0.701985	0.535775	1.07974	1.49599	0.714097	0.735034	1.04145	1.20108	1.42313	1.01685	1.1275
HORVU1Hr1G065910	chr1H:469365128-469367032	RING/U-box superfamily protein	#N/A	#N/A	#N/A	#N/A	7.03535	7.88043	8.90792	7.11123	9.31924	8.79326	8.01375	9.04754	7.50797	8.56825	8.9819	8.06442	6.7467	8.32598	7.65028	4.61047	4.45144	4.38396	5.41496	4.79905	5.62643	3.90344	4.31434	5.06824	4.29349	5.20552	6.69069	5.745	5.9048	5.48762
HORVU1Hr1G065950	chr1H:469528613-469531661	unknown protein; INVOLVED IN: biological_process unknown; LOCATED IN: chloroplast; EXPRESSED IN: 22 plant structures; EXPRESSED DURING: 13 growth stages; Has 30201 Blast hits to 17322 proteins in 780 species: Archae - 12; Bacteria - 1396; Metazoa - 17338; Fungi - 3422; Plants - 5037; Viruses - 0; Other Eukaryotes - 2996 (source: NCBI BLink).	#N/A	#N/A	#N/A	#N/A	6.81513	6.68842	7.96959	6.62759	4.93232	5.43654	8.3856	6.6518	5.36264	6.49304	7.85652	6.2071	8.52829	6.25315	6.4963	5.81608	4.98375	5.64779	5.00074	7.53243	5.23022	7.45873	7.53172	5.68721	3.37105	6.22914	5.79025	5.0815	6.62593	3.7084
HORVU1Hr1G066030	chr1H:469737693-469740037	Phospholipid/glycerol acyltransferase family protein	#N/A	#N/A	#N/A	#N/A	0.0796596	0.413193	0.162458	0.281998	0.213251	0.423639	0.133573	0.238539	0.358323	0.302992	0.214563	0.238548	0.0784251	0.117806	0.0692404	0.723612	1.32679	0.765985	0.937509	0.749967	0.86013	0.730254	0.877805	1.02699	0.926448	0.773047	0.878878	1.02771	1.19651	1.09982	Down_regulated
HORVU1Hr1G066090	chr1H:470387219-470389957	GDSL esterase/lipase	#N/A	#N/A	#N/A	#N/A	3.2509	3.86055	1.35612	19.2996	19.3302	15.9443	3.21838	2.78257	5.44984	1.08086	0.692401	0.765875	6.39545	4.89892	10.0628	1.18272	1.21428	0.945122	0.946408	0.773795	0.662762	0.840797	0.61891	0.859721	1.50094	0.479838	0.610481	0.700915	0.660163	0.688104	Up_regulated
HORVU1Hr1G066100	chr1H:470615532-470618302	Adenine nucleotide alpha hydrolases-like superfamily protein	#N/A	#N/A	#N/A	#N/A	2.51676	3.40549	3.17929	2.4312	2.77468	9.89489	3.84329	2.17007	5.63662	1.99431	1.87164	1.6907	1.62603	2.59208	1.90436	3.63245	1.91653	1.27739	1.91832	3.14081	11.1368	5.3701	7.66889	2.89702	1.70072	5.39717	4.30822	11.8517	5.87285	11.7059
HORVU1Hr1G066130	chr1H:470757457-470759394	Histone H2B.2	#N/A	#N/A	#N/A	#N/A	0.0642593	0.391279	0.147432	0.298568	0.419309	0.635633	0.554141	0.324714	0.306053	0.10184	0.259623	0.216484	0.403305	0.305458	0.397962	0.537287	0.747357	0.272603	1.01588	0.395563	0.728537	0.487512	0.374877	0.635142	0.879563	0.514467	1.3243	0.80092	0.933016	1.15165	Down_regulated
HORVU1Hr1G066150	chr1H:470812037-470813313	RING/U-box superfamily protein	#N/A	#N/A	#N/A	#N/A	0	0	0	0	0	0	0	0	0	0	0	0.219027	0	0	0	0.966396	1.97435	1.07564	2.49244	0.0706251	0.118462	2.31205	0.805972	0.251453	3.27167	0.0709787	0.304512	0.0639733	0	0.427233	Down_regulated
HORVU1Hr1G066190	chr1H:471017693-471025238	Protein kinase superfamily protein	#N/A	#N/A	#N/A	#N/A	1.16256	1.29976	1.14764	1.23137	1.31607	2.0679	1.8368	1.58324	1.89149	2.18482	1.83474	2.41662	1.50983	1.28032	1.48888	3.3142	3.17514	2.9941	4.43182	3.72003	4.96773	4.87912	5.96448	3.57162	11.0511	4.56679	5.09764	7.46949	4.45838	9.16825	Down_regulated
HORVU1Hr1G066240	chr1H:471472632-471476335	NAD(P)H dehydrogenase (quinone)	#N/A	#N/A	#N/A	#N/A	44.5655	34.86	28.9143	40.8394	37.6676	52.7936	28.5225	39.1233	32.0531	26.6316	24.3048	30.035	46.4484	43.9295	47.9676	35.8686	24.3598	27.3994	28.8175	25.0428	21.7411	34.3713	32.9193	32.6394	29.2455	42.5792	31.8628	37.682	40.9222	35.1898
HORVU1Hr1G066300	chr1H:471670779-471672640	Pyridoxine/pyridoxamine 5'-phosphate oxidase 2	#N/A	#N/A	#N/A	#N/A	3.07434	4.51197	3.30975	3.51614	3.15751	4.76908	2.56619	2.68215	2.79707	2.03887	2.27843	2.52291	0.960395	1.57381	0.601251	0	0	0	0	0	0	0	0	0	0	0	0	0	0	0	Up_regulated
HORVU1Hr1G066310	chr1H:471671199-471672761	ubiquitin activating enzyme 2	#N/A	#N/A	#N/A	#N/A	7.25057	6.9539	6.15442	5.18282	4.87916	6.71187	3.40683	2.90781	3.28884	3.30837	3.51628	3.93688	3.50047	4.41868	1.09077	0	0	0	0	0	0	0	0	0	0	0	0	0	0	0	Up_regulated
HORVU1Hr1G066410	chr1H:472721126-472728125	S-adenosyl-L-methionine-dependent methyltransferases superfamily protein	#N/A	#N/A	#N/A	#N/A	0.383309	0.455211	0.367991	0.535915	0.446202	0.681806	0.606589	0.709749	0.436982	0.509248	0.681816	0.554084	0.409485	0.519482	0.507734	0.171738	0.256449	0.27332	0.302987	0.351421	0.267481	0.266826	0.257713	0.36099	0.13133	0.335373	0.257204	0.219348	0.367492	0.269589
HORVU1Hr1G066450	chr1H:472921579-472924207	Peroxidase superfamily protein	#N/A	#N/A	#N/A	#N/A	6.89115	6.37838	3.12435	7.91147	4.86734	11.5316	2.22605	3.3146	4.86435	4.06969	2.79047	4.89017	6.01642	5.1501	6.04346	15.5846	9.01151	13.3695	10.7405	6.59994	4.52627	8.51476	8.90462	12.1929	14.2778	5.73442	4.80821	9.52702	4.67522	9.79799
HORVU1Hr1G066460	chr1H:472921444-472927840	TraB family protein	#N/A	#N/A	#N/A	#N/A	4.80609	4.39848	3.2189	5.45318	3.98357	7.87985	2.24946	2.22257	3.92973	3.3398	3.08912	3.45025	4.82169	3.76643	3.62912	10.5346	7.0861	8.43325	6.44583	5.24529	3.38508	7.25222	7.95998	7.59926	10.1072	4.70373	4.93822	6.07176	4.17604	6.58236
HORVU1Hr1G066470	chr1H:472934665-472936655	UDP-Glycosyltransferase superfamily protein	#N/A	#N/A	#N/A	#N/A	0	0	0	0.0622758	0.125584	0.0199585	0	0	0.0496509	0.158606	0.0777576	0.210722	0.0923691	0.0198218	0.0407757	0	0	0	0	0	0	0	0	0	0	0	0	0	0	0	Up_regulated
HORVU1Hr1G066530	chr1H:473008356-473010850	22.3 kDa class VI heat shock protein	#N/A	#N/A	#N/A	#N/A	7.03782	5.3525	7.76816	3.92597	6.73947	4.47543	11.8369	8.32335	7.40917	9.8406	9.94355	14.125	6.26536	9.22171	9.38745	14.9006	12.9003	11.5401	17.1232	9.796	11.4593	10.4609	10.2158	10.8537	14.4143	9.88137	8.86824	10.2813	17.6183	21.2704
HORVU1Hr1G066600	chr1H:473358629-473359929	Peroxidase superfamily protein	#N/A	#N/A	#N/A	#N/A	0	0	0	0.0317682	0.192188	0.183262	0.275154	0	0.0379919	0	0	0	0.0353395	0.0606689	0.187204	0	0	0	0	0	0	0	0	0	0	0	0	0	0	0	Up_regulated
HORVU1Hr1G066610	chr1H:473465431-473466929	Peroxidase superfamily protein	#N/A	#N/A	#N/A	#N/A	0	0	0	0.305989	0.132225	0.231153	0.165642	0	0	0.480107	0.634489	0.850482	0.534896	0.04174	0.729843	0	0	0	0.0347042	0	0.186661	0	0	0.0283012	0.053025	0	0.0205638	0	0	0	Up_regulated
HORVU1Hr1G066650	chr1H:473690097-473692434	Glutenin, high molecular weight subunit 12	#N/A	#N/A	#N/A	#N/A	0.0367479	0.052487	0.0874345	0.184293	0.23774	0.30487	0.2186	0.163915	0.14261	0.0892999	0.128167	0.215505	0.253249	0.226439	0.365995	0.0366686	0.0422114	0.0277143	0.0763839	0.0428764	0.0562116	0.0677621	0.0416851	0.0824698	0.0252045	0.0475487	0.0522733	0.0723192	0.136968	0.0585417	Up_regulated
HORVU1Hr1G066790	chr1H:474011576-474014106	Blue copper protein	#N/A	#N/A	#N/A	#N/A	0.0982909	0.016625	0	0.0326207	0.0493364	0.203862	0.12361	0	0.253574	0.0311548	0.106917	0.055189	0.0362879	0	0.016019	0.897928	0.973799	0.833945	0.78989	0.195752	0.159195	0.23303	0.430059	0.802553	0.303369	0.0715389	0	0.0483586	0.0738175	0.0587188	Down_regulated
HORVU1Hr1G066800	chr1H:474020302-474025023	Blue copper protein	#N/A	#N/A	#N/A	#N/A	0	0	0.0100848	0	0	0	0	0	0.04187	0	0	0	0	0	0	0.645204	0.64754	0.30208	0.403038	0.248295	0.331042	0	0.166678	0.204006	0.509633	0.115171	0.115292	0.155706	0.237679	0.241582	Down_regulated
HORVU1Hr1G066810	chr1H:474033171-474037265	Blue copper protein	#N/A	#N/A	#N/A	#N/A	0	0.01026	0	0.0402634	0.0304478	0	0.0108979	0.0170292	0.108341	0	0.0282785	0	0	0	0	0.422659	0.705493	0.681932	0.439529	0.0988425	0.0368425	0.0287627	0.176939	0.39102	0.195363	0.0662249	0.0189412	0.109429	0.0303708	0.0724761	Down_regulated
HORVU1Hr1G066820	chr1H:474085302-474085993	Blue copper protein	#N/A	#N/A	#N/A	#N/A	0.440051	0.108263	0.16827	0.11949	0.12048	0	0.0287484	0.0898448	0.190533	0.0507204	0	0	0.0886156	0	0.104317	2.26709	3.3258	1.49344	1.17	0.68083	0.37256	0.170719	0.719589	1.61602	0.71936	0.276607	0.0499662	0.288671	0.140205	0.238987	Down_regulated
HORVU1Hr1G066830	chr1H:474191272-474194473	DNA mismatch repair protein MutS	#N/A	#N/A	#N/A	#N/A	0.535464	0.4165	0.564707	0.536523	0.573495	0.670378	0.42769	0.436604	0.550939	0.389175	0.572385	0.486411	0.313529	0.568512	0.416883	0.308404	0.33496	0.182304	0.280375	0.33715	0.307959	0.444725	0.432756	0.370816	0.241655	0.325185	0.32801	0.44411	0.360303	0.422439
HORVU1Hr1G066980	chr1H:475289369-475294449	E3 ubiquitin-protein ligase RING2	#N/A	#N/A	#N/A	#N/A	5.64952	4.99131	6.04512	5.40931	6.81561	6.22533	4.54426	5.62154	5.34062	4.35052	4.76847	4.73411	2.99514	5.17295	4.19423	7.57491	8.47782	5.87467	5.90256	7.38405	6.58971	7.5541	7.92381	6.76212	5.59798	7.18018	8.45685	5.53898	6.13572	5.32974
HORVU1Hr1G067080	chr1H:475940998-475941936	Early light-induced protein, chloroplastic	#N/A	#N/A	#N/A	#N/A	0.181891	0.902443	0.185474	0.965851	1.27818	1.47032	0.348564	1.36167	0.529408	0.384354	0.0753726	0.817033	0.089536	0.307421	0.592875	0.525719	0.4701	0.36009	0.447302	0.351269	0.392796	0.22999	0.58951	0.312664	0.162723	0.308899	0.0378639	0.0397731	0.485696	0.434645
HORVU1Hr1G067100	chr1H:476056911-476062605	Transcription factor TFIIIB component B	#N/A	#N/A	#N/A	#N/A	7.10461	8.05233	7.73157	9.09667	12.5299	10.424	8.62238	9.17707	7.27526	7.72183	7.6914	7.80955	5.26965	7.37336	6.66042	5.59668	8.40435	6.38299	6.28318	6.34209	6.80505	7.53135	8.12871	5.91258	4.5106	5.09282	7.41934	8.27921	6.35118	5.6163
HORVU1Hr1G067140	chr1H:476739680-476753209	Structural maintenance of chromosomes protein 4	#N/A	#N/A	#N/A	#N/A	0.188202	0.139753	0.231696	0.0974989	0.235014	0.295869	0.224312	0.12371	0.105669	0.165866	0.251083	0.247429	0.135575	0.160013	0.101742	0.108034	0.063273	0.0662084	0.101595	0.066486	0.0966497	0.191537	0.133895	0.193318	0.123197	0.0868645	0.1376	0.192717	0.128701	0.131627
HORVU1Hr1G067200	chr1H:477270747-477276317	protein kinase family protein	#N/A	#N/A	#N/A	#N/A	3.28605	2.63912	3.61578	2.70046	3.3437	3.30253	2.55421	2.44117	2.97221	2.44449	3.21663	3.17553	2.45935	2.11813	3.00926	2.80361	2.33024	2.85442	2.41487	2.19359	1.6383	2.78767	2.33651	1.82523	2.08184	1.57005	1.79389	1.59839	1.47736	1.52239
HORVU1Hr1G067230	chr1H:477443467-477448377	metacaspase 4	#N/A	#N/A	#N/A	#N/A	1.73089	2.05501	1.68243	2.28295	3.19497	2.57266	2.26303	1.63017	3.66983	1.98923	1.9227	1.65531	1.23682	2.43472	1.22301	5.94801	4.94491	3.60983	5.01961	4.30238	4.64823	3.42057	4.18023	3.5608	9.56667	3.66558	3.40324	3.06205	2.00159	3.30889	Down_regulated
HORVU1Hr1G067290	chr1H:477741633-477743706	Basic salivary proline-rich protein 2 isoform 1	#N/A	#N/A	#N/A	#N/A	2.25171	3.29059	3.81148	4.04536	5.18399	4.92406	5.15647	3.87705	3.88461	4.01583	3.50835	3.97834	2.10597	3.04456	3.42509	2.24995	1.21565	1.50289	2.15166	2.13077	2.69874	3.70129	3.0067	1.59985	2.01443	2.07589	2.26867	2.14673	1.83386	2.10444
HORVU1Hr1G067320	chr1H:477748733-477752339	Mitochondrial transcription termination factor family protein	#N/A	#N/A	#N/A	#N/A	2.62396	3.02497	3.60422	4.27398	3.8126	3.31603	3.10139	3.57653	3.001	3.41437	3.74484	3.08234	2.53656	3.14014	3.98382	1.59308	2.58774	2.81215	2.36522	3.67554	2.47442	2.55386	1.74562	3.07129	1.44554	2.60084	2.46879	2.00441	2.52378	1.32004
HORVU1Hr1G067330	chr1H:477852739-477853291	undescribed protein	#N/A	#N/A	#N/A	#N/A	1.67178	1.8445	0.629433	1.7413	2.01393	2.13377	1.38621	1.09749	1.87829	0.961965	0.895256	1.06865	0.702659	0.717252	1.37487	0.127436	0.0664729	0.152752	0.121981	0.111758	0.249939	0.0487814	0.200058	0.176845	0.124251	0.149756	0.144558	0.202463	0.0257543	0.0204865	Up_regulated
HORVU1Hr1G067370	chr1H:478005717-478007034	unknown function	#N/A	#N/A	#N/A	#N/A	8.80681	8.02432	6.90447	10.2518	8.75218	19.9957	19.8133	11.6288	15.2814	15.7668	16.5323	14.3626	8.59408	14.6977	14.829	4.76926	4.34639	4.16786	7.13626	5.06388	12.6152	7.55435	6.02415	4.94477	6.67518	8.60015	8.62295	12.4834	12.8957	14.1708
HORVU1Hr1G067470	chr1H:478192712-478195887	Cellulose-synthase-like C5	#N/A	#N/A	#N/A	#N/A	0	0	0	0	0	0.0375352	0	0	0.0155628	0	0	0	0	0	0	0.0121427	0	0.0166343	0.0723204	0	0.127015	0	0.133438	0.0674026	0	0.0142695	0	0.0514445	0.058896	0.0624658	Down_regulated
HORVU1Hr1G067490	chr1H:478309192-478311635	undescribed protein	#N/A	#N/A	#N/A	#N/A	0.0509552	0.310269	0.0779387	0.101466	0.409226	0.211369	0.183089	0.114438	0.283136	0.0807552	0	0.228885	0.0940604	0.0322955	0.0664356	1.34126	4.34592	2.33457	2.21527	1.07016	1.32046	1.90873	1.26337	1.09488	0.369244	0.203977	0.318218	1.78831	0.663311	0.811749	Down_regulated
HORVU1Hr1G067520	chr1H:478322834-478323560	SOSS complex subunit B homolog	#N/A	#N/A	#N/A	#N/A	0.250611	0.599961	0.147432	0.921296	0.657992	0.455195	0.498727	0.270595	0.107118	0.452169	0.143791	0.519562	0.29892	0.293239	0.615795	0.0596985	0.149471	0.0327123	0.142223	0.13961	0.0780575	0.0731267	0.149951	0.14912	0.134521	0.0561237	0.0601954	0.139107	0.231645	0.0921322	Up_regulated
[truncated: 10,216 more rows]

## Sheet: Table S6
Table S6. KEGG and GO enrichment analysis of DEGs in root samples.
Gene_id	Local	annotation	Cellular Component	Molecular Function	Biological Process	KEGG Pathway	B1-1R	B1-2R	B1-3R	B2-1R	B2-2R	B2-3R	B7-1R	B7-2R	B7-3R	B8-1R	B8-2R	B8-3R	B9-1R	B9-2R	B9-3R	C2-1R	C2-2R	C2-3R	C3-1R	C3-2R	C3-3R	C4-1R	C4-2R	C4-3R	C5-1R	C5-2R	C5-3R	C10-1R	C10-2R	C10-3R	DEGs-Root
[truncated: 12,296 more rows]

## Sheet: Table S7
Table S7. Overlap of the selected genes and high expression gene in leaves and roots of basalt population.
[truncated: 17 more rows]
[truncated: 20 more columns]

[truncated: 9 more sheets: Table S8, Table S9, Table S10, Table S11, Table S12, Table S13, Table S14, Table S15, Table S16]
